# Supplementary material for: 4-Phenyl-1,2,3,4-tetra­hydro­pyrimido[1,2-a]benzimidazol-2-one
Source: Acta Crystallogr Sect E Struct Rep Online. 2008 Oct 18;64(Pt 11):o2143. doi: 10.1107/S1600536808033497 (PMC2959681; doi:10.1107/S1600536808033497)
Supplement: Supplementary file 1 [file e-64-o2143-sup1.cif]

##############################################################################
###                                                                        ###
###        Electronic paper (Acta Crystallographica Section E)             ###
###                                                                        ###
##############################################################################
#                                                                            #
# This CIF contains the data in a paper accepted for publication in Acta     #
# Crystallographica Section E. It conforms to the requirements of Notes      #
# for Authors for Section E, and has been peer reviewed under the auspices   #
# of the IUCr Commission on Journals.                                        #
#                                                                            #
# Full details of the Crystallographic Information File format               #
# are given in the paper "The Crystallographic Information File (CIF):       #
# a New Standard Archive File for Crystallography" by S. R. Hall, F. H.      #
# Allen and I. D. Brown [Acta Cryst. (1991), A47, 655-685].                  #
#                                                                            #
# The current version of the core CIF dictionary is obtainable from          #
# ftp://ftp.iucr.org/pub/cif_core.dic. The current version number is 2.4.    #
#                                                                            #
# Software is freely available for graphical display of the structure(s) in  #
# this CIF.  For information consult the CIF home page http://www.iucr.org/  #
# cif/home.html                                                              #
#                                                                            #
# This file may be used for bona fide research purposes within the           #
# scientific community so long as proper attribution is given to the journal # 
# article from which it was obtained.                                        #
#                                                                            #
##############################################################################
                                             
data_I
_audit_creation_method     SHELXL97
_chemical_name_systematic
;
4-Phenyl-1,2,3,4-tetrahydropyrimido[1,2-a]benzimidazol-2-one
;
_chemical_name_common     ?
_chemical_formula_moiety     'C16 H13 N3 O'
_chemical_formula_sum     'C16 H13 N3 O'
_chemical_formula_iupac     'C16 H13 N3 O'
_chemical_formula_weight     263.29
_chemical_melting_point     ?
_symmetry_cell_setting     orthorhombic
_symmetry_space_group_name_H-M     'P b c a'
loop_
    _symmetry_equiv_pos_as_xyz
    'x, y, z'
    '-x+1/2, -y, z+1/2'
    '-x, y+1/2, -z+1/2'
    'x+1/2, -y+1/2, -z'
    '-x, -y, -z'
    'x-1/2, y, -z-1/2'
    'x, -y-1/2, z-1/2'
    '-x-1/2, y-1/2, z'
_cell_length_a     13.606(3)
_cell_length_b     7.5674(15)
_cell_length_c     24.578(5)
_cell_angle_alpha     90.00
_cell_angle_beta     90.00
_cell_angle_gamma     90.00
_cell_volume     2530.6(9)
_cell_formula_units_Z     8
_cell_measurement_reflns_used     5932
_cell_measurement_theta_min     1.497
_cell_measurement_theta_max     27.868
_cell_measurement_temperature     113(2)
_exptl_crystal_description     block
_exptl_crystal_colour     colourless
_exptl_crystal_size_max     0.18
_exptl_crystal_size_mid     0.16
_exptl_crystal_size_min     0.12
_exptl_crystal_density_diffrn     1.382
_exptl_crystal_density_meas     ?
_exptl_crystal_density_method     'not measured'
_exptl_crystal_F_000     1104
_exptl_absorpt_coefficient_mu     0.090
_exptl_absorpt_correction_type     multi-scan
_exptl_absorpt_process_details     '(CrystalClear; Rigaku/MSC, 2002)'
_exptl_absorpt_correction_T_min     0.9841
_exptl_absorpt_correction_T_max     0.9893
_exptl_special_details
;
;
_diffrn_ambient_temperature     113(2)
_diffrn_radiation_type     MoK\a
_diffrn_radiation_wavelength     0.71073
_diffrn_radiation_source     'rotating anode'
_diffrn_radiation_monochromator     confocal
_diffrn_measurement_device_type     'Rigaku Saturn'
_diffrn_measurement_method     \w
_diffrn_detector_area_resol_mean     ?
_diffrn_reflns_number     18521
_diffrn_reflns_av_R_equivalents     0.0352
_diffrn_reflns_av_sigmaI/netI     0.0165
_diffrn_reflns_theta_min     1.66
_diffrn_reflns_theta_max     25.02
_diffrn_reflns_theta_full     25.02
_diffrn_measured_fraction_theta_max     0.998
_diffrn_measured_fraction_theta_full     0.998
_diffrn_reflns_limit_h_min     -14
_diffrn_reflns_limit_h_max     16
_diffrn_reflns_limit_k_min     -9
_diffrn_reflns_limit_k_max     9
_diffrn_reflns_limit_l_min     -29
_diffrn_reflns_limit_l_max     29
_diffrn_standards_number     0
_diffrn_standards_interval_count     0
_diffrn_standards_interval_time     0
_diffrn_standards_decay_%     0
_refine_special_details
;
 Refinement of F^2^ against ALL reflections.  The weighted R-factor wR and
 goodness of fit S are based on F^2^, conventional R-factors R are based
 on F, with F set to zero for negative F^2^. The threshold expression of
 F^2^ > 2sigma(F^2^) is used only for calculating R-factors(gt) etc. and is
 not relevant to the choice of reflections for refinement.  R-factors based
 on F^2^ are statistically about twice as large as those based on F, and R-
 factors based on ALL data will be even larger.
;
_reflns_number_total     2232
_reflns_number_gt     2075
_reflns_threshold_expression     I>2\s(I)
_refine_ls_structure_factor_coef     Fsqd
_refine_ls_matrix_type     full
_refine_ls_R_factor_all     0.0426
_refine_ls_R_factor_gt     0.0366
_refine_ls_wR_factor_gt     0.0976
_refine_ls_wR_factor_ref     0.1122
_refine_ls_goodness_of_fit_ref     1.151
_refine_ls_restrained_S_all     1.151
_refine_ls_number_reflns     2232
_refine_ls_number_parameters     185
_refine_ls_number_restraints     1
_refine_ls_hydrogen_treatment     mixed
_refine_ls_weighting_scheme     calc
_refine_ls_weighting_details
       'calc w = 1/[\s^2^(Fo^2^)+(0.0639P)^2^+0.7741P] where P=(Fo^2^+2Fc^2^)/3'
_atom_sites_solution_hydrogens     geom
_atom_sites_solution_primary     direct
_atom_sites_solution_secondary     difmap
_refine_ls_shift/su_max     0.000
_refine_ls_shift/su_mean     0.000
_refine_diff_density_max     0.208
_refine_diff_density_min     -0.279
_refine_ls_extinction_method     none
_refine_ls_extinction_coef     ?
loop_
    _atom_type_symbol
    _atom_type_description
    _atom_type_scat_dispersion_real
    _atom_type_scat_dispersion_imag
    _atom_type_scat_source
    'C' 'C' 0.0033 0.0016
                         'International Tables Vol C Tables 4.2.6.8 and 6.1.1.4'
    'H' 'H' 0.0000 0.0000
                         'International Tables Vol C Tables 4.2.6.8 and 6.1.1.4'
    'N' 'N' 0.0061 0.0033
                         'International Tables Vol C Tables 4.2.6.8 and 6.1.1.4'
    'O' 'O' 0.0106 0.0060
                         'International Tables Vol C Tables 4.2.6.8 and 6.1.1.4'
_computing_data_collection     'CrystalClear (Rigaku/MSC, 2002)'
_computing_cell_refinement     'CrystalClear (Rigaku/MSC, 2002)'
_computing_data_reduction     'CrystalClear (Rigaku/MSC, 2002)'
_computing_structure_solution     'SHELXS97 (Sheldrick, 2008)'
_computing_structure_refinement     'SHELXL97 (Sheldrick, 2008)'
_computing_molecular_graphics     'SHELXTL (Sheldrick, 2008)'
_computing_publication_material     'SHELXTL (Sheldrick, 2008)'
loop_
    _atom_site_type_symbol
    _atom_site_label
    _atom_site_fract_x
    _atom_site_fract_y
    _atom_site_fract_z
    _atom_site_U_iso_or_equiv
    _atom_site_adp_type
    _atom_site_calc_flag
    _atom_site_refinement_flags
    _atom_site_occupancy
    _atom_site_disorder_assembly
    _atom_site_disorder_group
    O O1 1.17082(8) -0.08466(14) 0.37667(4) 0.0259(3) Uani d . 1 . .
    N N1 1.05925(9) 0.04671(16) 0.43091(5) 0.0194(3) Uani d D 1 . .
    N N2 0.98285(9) 0.31430(15) 0.40471(4) 0.0169(3) Uani d . 1 . .
    N N3 0.95726(9) 0.21752(16) 0.48971(5) 0.0174(3) Uani d . 1 . .
    C C1 1.11740(10) 0.0412(2) 0.38584(6) 0.0197(3) Uani d . 1 . .
    C C2 1.11420(10) 0.2022(2) 0.34972(6) 0.0207(3) Uani d . 1 . .
    H H2A 1.1314 0.1673 0.3130 0.025 Uiso calc R 1 . .
    H H2B 1.1635 0.2856 0.3621 0.025 Uiso calc R 1 . .
    C C3 1.01412(10) 0.29573(19) 0.34843(5) 0.0183(3) Uani d . 1 . .
    H H3 1.0234 0.4141 0.3331 0.022 Uiso calc R 1 . .
    C C4 1.00072(10) 0.18918(18) 0.44299(5) 0.0168(3) Uani d . 1 . .
    C C5 0.93882(10) 0.19885(19) 0.31400(6) 0.0187(3) Uani d . 1 . .
    C C6 0.93352(11) 0.2371(2) 0.25863(6) 0.0225(4) Uani d . 1 . .
    H H6 0.9748 0.3225 0.2438 0.027 Uiso calc R 1 . .
    C C7 0.86734(12) 0.1491(2) 0.22546(6) 0.0257(4) Uani d . 1 . .
    H H7 0.8639 0.1764 0.1886 0.031 Uiso calc R 1 . .
    C C8 0.80641(11) 0.0207(2) 0.24712(6) 0.0261(4) Uani d . 1 . .
    H H8 0.7624 -0.0392 0.2248 0.031 Uiso calc R 1 . .
    C C9 0.81109(11) -0.0182(2) 0.30193(6) 0.0259(4) Uani d . 1 . .
    H H9 0.7702 -0.1045 0.3165 0.031 Uiso calc R 1 . .
    C C10 0.87656(11) 0.0711(2) 0.33525(6) 0.0229(4) Uani d . 1 . .
    H H10 0.8788 0.0451 0.3722 0.028 Uiso calc R 1 . .
    C C11 0.92020(10) 0.43649(18) 0.42860(6) 0.0169(3) Uani d . 1 . .
    C C12 0.87700(10) 0.58958(19) 0.40932(6) 0.0211(3) Uani d . 1 . .
    H H12 0.8868 0.6287 0.3739 0.025 Uiso calc R 1 . .
    C C13 0.81828(11) 0.6814(2) 0.44562(6) 0.0239(4) Uani d . 1 . .
    H H13 0.7873 0.7846 0.4343 0.029 Uiso calc R 1 . .
    C C14 0.80457(11) 0.6224(2) 0.49899(6) 0.0220(4) Uani d . 1 . .
    H H14 0.7646 0.6873 0.5223 0.026 Uiso calc R 1 . .
    C C15 0.84877(10) 0.47015(19) 0.51797(6) 0.0189(3) Uani d . 1 . .
    H H15 0.8403 0.4329 0.5537 0.023 Uiso calc R 1 . .
    C C16 0.90620(10) 0.37505(19) 0.48182(5) 0.0164(3) Uani d . 1 . .
    H H1 1.0597(14) -0.043(2) 0.4548(6) 0.040(5) Uiso d D 1 . .
loop_
    _atom_site_aniso_label
    _atom_site_aniso_U_11
    _atom_site_aniso_U_22
    _atom_site_aniso_U_33
    _atom_site_aniso_U_12
    _atom_site_aniso_U_13
    _atom_site_aniso_U_23
    O1 0.0249(6) 0.0282(6) 0.0246(6) 0.0092(5) 0.0023(4) -0.0037(5)
    N1 0.0215(7) 0.0183(7) 0.0185(6) 0.0044(5) 0.0020(5) 0.0009(5)
    N2 0.0180(6) 0.0174(6) 0.0154(6) 0.0013(5) 0.0003(5) -0.0006(5)
    N3 0.0171(6) 0.0169(7) 0.0182(6) 0.0007(5) 0.0000(5) -0.0007(5)
    C1 0.0158(7) 0.0241(8) 0.0192(7) 0.0005(6) -0.0014(6) -0.0036(6)
    C2 0.0171(7) 0.0247(8) 0.0202(7) -0.0016(6) 0.0021(6) -0.0015(6)
    C3 0.0197(7) 0.0190(8) 0.0161(7) -0.0006(6) 0.0030(5) 0.0007(6)
    C4 0.0151(7) 0.0169(7) 0.0184(7) -0.0004(5) -0.0015(5) -0.0009(5)
    C5 0.0174(7) 0.0192(8) 0.0195(7) 0.0041(5) 0.0010(6) -0.0009(6)
    C6 0.0263(8) 0.0209(8) 0.0204(7) 0.0035(6) 0.0023(6) 0.0024(6)
    C7 0.0313(9) 0.0273(8) 0.0186(7) 0.0087(7) -0.0048(6) -0.0012(6)
    C8 0.0240(8) 0.0237(8) 0.0306(8) 0.0057(6) -0.0082(6) -0.0069(7)
    C9 0.0220(8) 0.0252(8) 0.0303(8) -0.0023(6) -0.0007(6) -0.0012(6)
    C10 0.0225(8) 0.0264(8) 0.0199(7) -0.0009(6) -0.0001(6) 0.0022(6)
    C11 0.0136(7) 0.0170(7) 0.0200(7) -0.0018(5) -0.0016(5) -0.0024(6)
    C12 0.0209(8) 0.0199(8) 0.0224(7) -0.0003(6) -0.0022(6) 0.0021(6)
    C13 0.0221(8) 0.0179(8) 0.0316(8) 0.0039(6) -0.0032(6) 0.0009(6)
    C14 0.0169(7) 0.0200(8) 0.0291(8) 0.0014(6) 0.0007(6) -0.0054(6)
    C15 0.0162(7) 0.0199(8) 0.0208(7) -0.0029(6) 0.0000(6) -0.0025(6)
    C16 0.0141(7) 0.0154(7) 0.0197(7) -0.0019(5) -0.0019(5) -0.0007(5)
_geom_special_details
;
 All esds (except the esd in the dihedral angle between two l.s. planes)
 are estimated using the full covariance matrix.  The cell esds are taken
 into account individually in the estimation of esds in distances, angles
 and torsion angles; correlations between esds in cell parameters are only
 used when they are defined by crystal symmetry.  An approximate (isotropic)
 treatment of cell esds is used for estimating esds involving l.s. planes.
;
loop_
    _geom_bond_atom_site_label_1
    _geom_bond_atom_site_label_2
    _geom_bond_site_symmetry_2
    _geom_bond_distance
    _geom_bond_publ_flag
    O1 C1 . 1.2192(18) ?
    N1 C1 . 1.3619(18) ?
    N1 C4 . 1.3728(18) ?
    N1 H1 . 0.901(9) ?
    N2 C4 . 1.3568(18) ?
    N2 C11 . 1.3879(18) ?
    N2 C3 . 1.4541(17) ?
    N3 C4 . 1.3091(18) ?
    N3 C16 . 1.3933(19) ?
    C1 C2 . 1.508(2) ?
    C2 C3 . 1.535(2) ?
    C2 H2A . 0.9700 ?
    C2 H2B . 0.9700 ?
    C3 C5 . 1.518(2) ?
    C3 H3 . 0.9800 ?
    C5 C10 . 1.388(2) ?
    C5 C6 . 1.393(2) ?
    C6 C7 . 1.385(2) ?
    C6 H6 . 0.9300 ?
    C7 C8 . 1.384(2) ?
    C7 H7 . 0.9300 ?
    C8 C9 . 1.380(2) ?
    C8 H8 . 0.9300 ?
    C9 C10 . 1.386(2) ?
    C9 H9 . 0.9300 ?
    C10 H10 . 0.9300 ?
    C11 C12 . 1.383(2) ?
    C11 C16 . 1.4013(19) ?
    C12 C13 . 1.385(2) ?
    C12 H12 . 0.9300 ?
    C13 C14 . 1.398(2) ?
    C13 H13 . 0.9300 ?
    C14 C15 . 1.381(2) ?
    C14 H14 . 0.9300 ?
    C15 C16 . 1.385(2) ?
    C15 H15 . 0.9300 ?
loop_
    _geom_angle_atom_site_label_1
    _geom_angle_atom_site_label_2
    _geom_angle_atom_site_label_3
    _geom_angle_site_symmetry_1
    _geom_angle_site_symmetry_3
    _geom_angle
    _geom_angle_publ_flag
    C1 N1 C4 . . 122.48(12) ?
    C1 N1 H1 . . 120.3(13) ?
    C4 N1 H1 . . 117.2(13) ?
    C4 N2 C11 . . 106.36(11) ?
    C4 N2 C3 . . 122.67(12) ?
    C11 N2 C3 . . 130.28(12) ?
    C4 N3 C16 . . 104.09(11) ?
    O1 C1 N1 . . 121.37(14) ?
    O1 C1 C2 . . 122.66(13) ?
    N1 C1 C2 . . 115.93(12) ?
    C1 C2 C3 . . 114.22(12) ?
    C1 C2 H2A . . 108.7 ?
    C3 C2 H2A . . 108.7 ?
    C1 C2 H2B . . 108.7 ?
    C3 C2 H2B . . 108.7 ?
    H2A C2 H2B . . 107.6 ?
    N2 C3 C5 . . 112.30(11) ?
    N2 C3 C2 . . 106.53(11) ?
    C5 C3 C2 . . 112.82(12) ?
    N2 C3 H3 . . 108.3 ?
    C5 C3 H3 . . 108.3 ?
    C2 C3 H3 . . 108.3 ?
    N3 C4 N2 . . 114.39(12) ?
    N3 C4 N1 . . 125.47(13) ?
    N2 C4 N1 . . 120.13(12) ?
    C10 C5 C6 . . 118.75(13) ?
    C10 C5 C3 . . 122.61(13) ?
    C6 C5 C3 . . 118.62(13) ?
    C7 C6 C5 . . 120.56(14) ?
    C7 C6 H6 . . 119.7 ?
    C5 C6 H6 . . 119.7 ?
    C8 C7 C6 . . 120.03(14) ?
    C8 C7 H7 . . 120.0 ?
    C6 C7 H7 . . 120.0 ?
    C9 C8 C7 . . 119.84(14) ?
    C9 C8 H8 . . 120.1 ?
    C7 C8 H8 . . 120.1 ?
    C8 C9 C10 . . 120.16(15) ?
    C8 C9 H9 . . 119.9 ?
    C10 C9 H9 . . 119.9 ?
    C9 C10 C5 . . 120.64(14) ?
    C9 C10 H10 . . 119.7 ?
    C5 C10 H10 . . 119.7 ?
    C12 C11 N2 . . 132.40(13) ?
    C12 C11 C16 . . 122.69(13) ?
    N2 C11 C16 . . 104.91(12) ?
    C11 C12 C13 . . 116.43(14) ?
    C11 C12 H12 . . 121.8 ?
    C13 C12 H12 . . 121.8 ?
    C12 C13 C14 . . 121.39(14) ?
    C12 C13 H13 . . 119.3 ?
    C14 C13 H13 . . 119.3 ?
    C15 C14 C13 . . 121.71(14) ?
    C15 C14 H14 . . 119.1 ?
    C13 C14 H14 . . 119.1 ?
    C14 C15 C16 . . 117.56(13) ?
    C14 C15 H15 . . 121.2 ?
    C16 C15 H15 . . 121.2 ?
    C15 C16 N3 . . 129.56(13) ?
    C15 C16 C11 . . 120.20(13) ?
    N3 C16 C11 . . 110.24(12) ?
loop_
    _geom_torsion_atom_site_label_1
    _geom_torsion_atom_site_label_2
    _geom_torsion_atom_site_label_3
    _geom_torsion_atom_site_label_4
    _geom_torsion_site_symmetry_1
    _geom_torsion_site_symmetry_2
    _geom_torsion_site_symmetry_3
    _geom_torsion_site_symmetry_4
    _geom_torsion
    _geom_torsion_publ_flag
    C4 N1 C1 O1 . . . . 177.97(13) ?
    C4 N1 C1 C2 . . . . 0.3(2) ?
    O1 C1 C2 C3 . . . . 149.84(14) ?
    N1 C1 C2 C3 . . . . -32.47(18) ?
    C4 N2 C3 C5 . . . . 87.47(16) ?
    C11 N2 C3 C5 . . . . -81.67(17) ?
    C4 N2 C3 C2 . . . . -36.51(17) ?
    C11 N2 C3 C2 . . . . 154.34(14) ?
    C1 C2 C3 N2 . . . . 47.56(15) ?
    C1 C2 C3 C5 . . . . -76.11(15) ?
    C16 N3 C4 N2 . . . . -0.06(16) ?
    C16 N3 C4 N1 . . . . -179.26(13) ?
    C11 N2 C4 N3 . . . . -0.74(16) ?
    C3 N2 C4 N3 . . . . -172.13(12) ?
    C11 N2 C4 N1 . . . . 178.50(12) ?
    C3 N2 C4 N1 . . . . 7.1(2) ?
    C1 N1 C4 N3 . . . . -166.90(14) ?
    C1 N1 C4 N2 . . . . 13.9(2) ?
    N2 C3 C5 C10 . . . . -30.14(19) ?
    C2 C3 C5 C10 . . . . 90.27(16) ?
    N2 C3 C5 C6 . . . . 151.27(13) ?
    C2 C3 C5 C6 . . . . -88.32(16) ?
    C10 C5 C6 C7 . . . . 0.0(2) ?
    C3 C5 C6 C7 . . . . 178.60(13) ?
    C5 C6 C7 C8 . . . . -0.6(2) ?
    C6 C7 C8 C9 . . . . 0.6(2) ?
    C7 C8 C9 C10 . . . . 0.0(2) ?
    C8 C9 C10 C5 . . . . -0.7(2) ?
    C6 C5 C10 C9 . . . . 0.7(2) ?
    C3 C5 C10 C9 . . . . -177.88(14) ?
    C4 N2 C11 C12 . . . . -179.39(15) ?
    C3 N2 C11 C12 . . . . -8.9(2) ?
    C4 N2 C11 C16 . . . . 1.18(15) ?
    C3 N2 C11 C16 . . . . 171.67(13) ?
    N2 C11 C12 C13 . . . . -179.24(14) ?
    C16 C11 C12 C13 . . . . 0.1(2) ?
    C11 C12 C13 C14 . . . . 0.6(2) ?
    C12 C13 C14 C15 . . . . 0.0(2) ?
    C13 C14 C15 C16 . . . . -1.2(2) ?
    C14 C15 C16 N3 . . . . -178.84(13) ?
    C14 C15 C16 C11 . . . . 1.8(2) ?
    C4 N3 C16 C15 . . . . -178.53(14) ?
    C4 N3 C16 C11 . . . . 0.85(15) ?
    C12 C11 C16 C15 . . . . -1.3(2) ?
    N2 C11 C16 C15 . . . . 178.17(12) ?
    C12 C11 C16 N3 . . . . 179.23(12) ?
    N2 C11 C16 N3 . . . . -1.28(15) ?
loop_
    _geom_hbond_atom_site_label_D
    _geom_hbond_atom_site_label_H
    _geom_hbond_atom_site_label_A
    _geom_hbond_site_symmetry_A
    _geom_hbond_distance_DH
    _geom_hbond_distance_HA
    _geom_hbond_distance_DA
    _geom_hbond_angle_DHA
    N1 H1 N3 5_756 0.901(9) 1.909(10) 2.8027(17) 171.0(19)
    C13 H13 Cg 8_765 0.93 2.85 3.6296(18) 143.00
data_global
_journal_date_recd_electronic     2008-10-13
_journal_date_accepted     2008-10-15
_journal_name_full     'Acta Crystallographica, Section E'
_journal_year     2008
_journal_volume     64
_journal_issue     11
_journal_page_first     o2143
_journal_page_last     o2143
_journal_paper_category     QO
_journal_coeditor_code     BT2811
_publ_contact_author_name     'Li, Gong-Chun'
_publ_contact_author_address
;
College of Chemistry and Chemical Engineering
Xuchang University
Xuchang
Henan Province 461000
People's Republic of China
;
_publ_contact_author_email     actaeli@gmail.com
_publ_contact_author_fax     '+86-516-83403164'
_publ_contact_author_phone     '+86-516-83403165'
_publ_section_title
;
4-Phenyl-1,2,3,4-tetrahydropyrimido[1,2-<i>a</i>]benzimidazol-2-one
;
loop_
    _publ_author_name
    _publ_author_address
    'Li, Gong-Chun'
;
College of Chemistry and Chemical Engineering
Xuchang University
Xuchang
Henan Province 461000
People's Republic of China
;
    'Yang, Feng-Ling'
;
College of Chemistry and Chemical Engineering
Xuchang University
Xuchang
Henan Province 461000
People's Republic of China
;
    'Yao, Chang-Sheng'
;
School of Chemistry and Chemical Engineering
Xuzhou Normal University
Xuzhou 221116
People's Republic of China
and Key Laboratory of Biotechnology for Medicinal Plants
Xuzhou Normal University
Xuzhou 221116
People's Republic of China
;
