# Supplementary material for: 4-Phenyl-1,2,3,4-tetra­hydro­pyrimido[1,2-a]benzimidazol-2-one
Source: Acta Crystallogr Sect E Struct Rep Online. 2008 Oct 18;64(Pt 11):o2143. doi: 10.1107/S1600536808033497 (PMC2959681; doi:10.1107/S1600536808033497)
Supplement: Supplementary file 2 [file e-64-o2143-Isup2.hkl]

# 
# h,k,l, Fc-squared, Fo-squared, sigma(Fo-squared) and status flag 
# 
data_I
_shelx_title ' R80807E1 in Pbca' 
_shelx_refln_list_code          4 
_shelx_F_calc_maximum      166.60 
_exptl_crystal_F_000      1104.00 
_reflns_d_resolution_high  0.8403 
 
loop_ 
 _symmetry_equiv_pos_as_xyz 
 'x, y, z' 
 '-x+1/2, -y, z+1/2' 
 '-x, y+1/2, -z+1/2' 
 'x+1/2, -y+1/2, -z' 
 '-x, -y, -z' 
 'x-1/2, y, -z-1/2' 
 'x, -y-1/2, z-1/2' 
 '-x-1/2, y-1/2, z' 
 
_cell_length_a    13.6060 
_cell_length_b     7.5674 
_cell_length_c    24.5780 
_cell_angle_alpha  90.000 
_cell_angle_beta   90.000 
_cell_angle_gamma  90.000 
 
_shelx_F_squared_multiplier     1.000 
 
loop_ 
 _refln_index_h 
 _refln_index_k 
 _refln_index_l 
 _refln_F_squared_calc 
 _refln_F_squared_meas 
 _refln_F_squared_sigma 
 _refln_observed_status 
   4   0   0    13963.62    12996.53    112.64 o 
   6   0   0     5405.95     5043.06     87.36 o 
   8   0   0      549.23      578.28      7.97 o 
  10   0   0     1009.17     1043.61     26.51 o 
  12   0   0      110.66      104.06      6.27 o 
  14   0   0       15.42       16.47      8.74 o 
  16   0   0     3261.61     3493.34     69.18 o 
   2   1   0     4879.42     4890.10     17.67 o 
   6   1   0     1280.01     1336.23     18.19 o 
   8   1   0     1362.45     1387.78     19.62 o 
  10   1   0      365.06      378.65      7.30 o 
  12   1   0     1428.17     1509.74     38.81 o 
  14   1   0      145.89      143.86     29.73 o 
  16   1   0       36.81       29.93     10.63 o 
   0   2   0        7.40        4.25      6.14 o 
   2   2   0    27756.21    24550.47     65.11 o 
   4   2   0    15089.50    14124.75     87.75 o 
   6   2   0       37.61       46.28      2.15 o 
   8   2   0      821.47      845.76     10.70 o 
  10   2   0        4.71        5.08      1.90 o 
  12   2   0       52.36       62.29      9.63 o 
  14   2   0       27.75       25.94      6.80 o 
   2   3   0      895.84      894.84      8.60 o 
   4   3   0     6491.50     6591.11     72.17 o 
   6   3   0     4269.34     4283.68     63.33 o 
   8   3   0        1.58        3.41      1.72 o 
  10   3   0      320.57      360.12      6.09 o 
  12   3   0      372.44      364.30     12.68 o 
  14   3   0     2083.63     2072.57     43.89 o 
   0   4   0      977.52      957.57     18.21 o 
   2   4   0     1198.88     1325.65     13.60 o 
   4   4   0     1411.86     1588.31     15.93 o 
   6   4   0        4.71        5.03      1.83 o 
   8   4   0     1064.97     1089.99     12.96 o 
  10   4   0      425.80      436.75     11.43 o 
  12   4   0       81.70       73.11     13.34 o 
  14   4   0        5.98        6.74      3.46 o 
   2   5   0      242.97      279.12      5.55 o 
   4   5   0      844.31      907.62     12.86 o 
   6   5   0      709.34      721.13     12.37 o 
   8   5   0       63.31       69.99      4.78 o 
  10   5   0      990.44      947.94     29.14 o 
  12   5   0       19.17       13.01      4.10 o 
   0   6   0        9.33        7.28      4.91 o 
   2   6   0       35.38       45.48      7.42 o 
   4   6   0     1085.04     1158.52     16.97 o 
   6   6   0     1408.23     1407.30     24.39 o 
   8   6   0       68.19       53.75      8.94 o 
  10   6   0      518.67      542.41     14.80 o 
  12   6   0       16.10        4.82      5.09 o 
   2   7   0      180.68      184.84      8.19 o 
   4   7   0      138.75      125.69      9.28 o 
   6   7   0        2.19        4.30      3.62 o 
   8   7   0       50.70       54.19     10.92 o 
  10   7   0      237.42      301.01     13.84 o 
   0   8   0     2028.44     2073.69    118.17 o 
   2   8   0     1467.66     1570.57     19.95 o 
   4   8   0       47.84       50.41      8.03 o 
   6   8   0      150.87      183.41     19.08 o 
   1   1   1       81.12       77.04      1.29 o 
   2   1   1      106.26       87.67      1.09 o 
   3   1   1     1821.69     1673.41     10.19 o 
   4   1   1     4379.99     3958.39     25.02 o 
   5   1   1        0.41        2.57      0.63 o 
   6   1   1      672.22      667.63      6.43 o 
   7   1   1       39.04       44.37      1.17 o 
   8   1   1       13.49        6.58      1.00 o 
   9   1   1      278.39      269.83      3.66 o 
  10   1   1       49.47       39.69      1.90 o 
  11   1   1      364.75      384.10      8.76 o 
  12   1   1       17.05       19.06      2.98 o 
  13   1   1      308.25      335.78      7.87 o 
  14   1   1      313.06      304.81      9.23 o 
  15   1   1        4.91        4.15      3.08 o 
  16   1   1      216.92      237.47     10.14 o 
   0   2   1     5555.63     4921.76     47.24 o 
   1   2   1     2247.30     2075.87     17.34 o 
   2   2   1       13.69       18.76      1.65 o 
   3   2   1     4867.88     4398.52     20.48 o 
   4   2   1     9851.15     9416.76     41.27 o 
   5   2   1     1723.03     1670.15     10.61 o 
   6   2   1     1086.23     1154.56     10.39 o 
   7   2   1     2811.17     3033.24     33.04 o 
   8   2   1      882.49      838.89      7.71 o 
   9   2   1        0.17        3.00      0.91 o 
  10   2   1       60.23       62.49      2.32 o 
  11   2   1      103.29       97.98      4.28 o 
  12   2   1     1485.70     1568.70     33.63 o 
  13   2   1       69.69       61.46      8.02 o 
  14   2   1       29.00       20.12      4.69 o 
  15   2   1      868.18      871.10     29.26 o 
   1   3   1     1077.28      978.10     10.34 o 
   2   3   1       27.56       34.71      1.25 o 
   3   3   1      760.83      750.08      5.96 o 
   4   3   1     4580.13     4576.72     30.65 o 
   5   3   1      364.60      362.69      4.00 o 
   6   3   1      262.82      218.83      3.84 o 
   7   3   1      358.14      340.67      4.91 o 
   8   3   1       38.32       37.31      3.04 o 
   9   3   1      125.03      121.13      2.26 o 
  10   3   1        9.23       10.35      1.70 o 
  11   3   1      546.99      592.59      9.31 o 
  12   3   1     1385.04     1464.17     18.81 o 
  13   3   1      701.88      678.33     14.37 o 
  14   3   1        0.92        7.60      4.29 o 
  15   3   1        0.53        2.38      4.35 o 
   0   4   1      258.84      251.61      4.33 o 
   1   4   1      469.31      515.95      5.42 o 
   2   4   1      435.77      384.93      4.32 o 
   3   4   1      943.47     1120.58      7.53 o 
   4   4   1      329.23      331.75      4.50 o 
   5   4   1     1715.49     1818.21     12.31 o 
   6   4   1      171.96      200.34      2.41 o 
   7   4   1      730.73      702.85      7.37 o 
   8   4   1     1393.98     1398.21     11.96 o 
   9   4   1      402.71      391.95      4.56 o 
  10   4   1       96.99      110.25      3.77 o 
  11   4   1     1010.69     1007.58     12.45 o 
  12   4   1      299.79      279.12      5.05 o 
  13   4   1      115.12       93.99     11.14 o 
  14   4   1        2.75        6.32      2.76 o 
   1   5   1     1060.43     1179.04      9.72 o 
   2   5   1      844.79      912.06      7.05 o 
   3   5   1      206.07      193.55      3.62 o 
   4   5   1      138.58      130.67      2.62 o 
   5   5   1     1192.67     1190.07      9.89 o 
   6   5   1     1131.75     1168.78     10.42 o 
   7   5   1      895.62      891.36      7.25 o 
   8   5   1       12.17        9.78      1.47 o 
   9   5   1      397.40      374.55      5.78 o 
  10   5   1      811.31      792.69     10.53 o 
  11   5   1       34.84       37.10      5.11 o 
  12   5   1       16.41       12.39      2.52 o 
  13   5   1      311.24      324.76      7.83 o 
   0   6   1      642.14      682.30     12.58 o 
   1   6   1      503.83      523.25      8.39 o 
   2   6   1       15.78       18.65      2.99 o 
   3   6   1        9.96       11.04      2.65 o 
   4   6   1      548.71      563.51      7.73 o 
   5   6   1      355.26      359.71      6.40 o 
   6   6   1      544.10      564.69      8.95 o 
   7   6   1        9.84       12.53      2.37 o 
   8   6   1      153.37      165.01      4.13 o 
   9   6   1        2.82        7.89      2.23 o 
  10   6   1       28.04       25.97      4.92 o 
  11   6   1        2.73        6.93      2.99 o 
  12   6   1      117.26      125.35      7.84 o 
   1   7   1      592.54      600.77     10.86 o 
   2   7   1      362.40      347.52     11.91 o 
   3   7   1       84.18       90.32      5.97 o 
   4   7   1      668.54      691.27     10.97 o 
   5   7   1        0.15        5.55      2.08 o 
   6   7   1       60.19       56.97      6.83 o 
   7   7   1       37.90       34.46      3.48 o 
   8   7   1       14.90       13.87      2.62 o 
   9   7   1       68.91       46.17      8.18 o 
  10   7   1        7.56        3.45      3.19 o 
   0   8   1       59.34       59.07      9.73 o 
   1   8   1      695.20      730.17     11.05 o 
   2   8   1       38.28       35.29      5.10 o 
   3   8   1      631.70      653.68     10.29 o 
   4   8   1        1.45        8.05      2.60 o 
   5   8   1        2.96        7.12      2.69 o 
   6   8   1      275.64      257.16     12.30 o 
   7   8   1      214.94      218.00      9.65 o 
   0   0   2    10832.48        1.08      1.64 o 
   1   0   2        8.26       13.61      0.48 o 
   2   0   2     4731.54     4178.02     49.50 o 
   3   0   2       35.94       52.58      1.10 o 
   4   0   2      794.83      715.63      8.50 o 
   5   0   2     2516.44     2460.41     39.11 o 
   6   0   2      222.97      212.59      3.45 o 
   7   0   2      124.46      129.86      2.73 o 
   8   0   2      125.42      126.17      2.43 o 
   9   0   2      500.78      512.71      8.65 o 
  10   0   2       12.33       11.55      2.05 o 
  11   0   2       89.42       91.87      3.63 o 
  12   0   2      516.74      551.76     27.05 o 
  13   0   2       56.28       50.91      8.26 o 
  14   0   2       30.74       29.32      9.68 o 
  15   0   2       53.87       42.85     10.53 o 
  16   0   2      634.18      643.22     85.23 o 
   2   1   2     3440.19     2945.74     15.95 o 
   3   1   2    21170.23    19206.73     69.71 o 
   4   1   2     2823.14     2676.29     21.56 o 
   5   1   2       20.38       21.37      0.96 o 
   6   1   2       30.52       24.80      0.97 o 
   7   1   2      296.60      292.20      3.33 o 
   8   1   2      171.39      163.32      1.69 o 
   9   1   2     1709.67     1795.34     17.41 o 
  10   1   2      572.12      574.14      6.73 o 
  11   1   2       23.83       27.00      2.69 o 
  12   1   2      356.53      356.07      7.21 o 
  13   1   2       72.90       69.50      9.64 o 
  14   1   2     1061.01     1066.40     20.18 o 
  15   1   2      198.69      221.82      6.98 o 
  16   1   2       52.22       50.32      8.14 o 
   0   2   2       54.17       45.82      1.58 o 
   1   2   2       53.69       43.82      0.81 o 
   2   2   2     4033.78     3560.02     16.17 o 
   3   2   2       32.78       30.71      1.00 o 
   4   2   2     6826.48     6612.96     48.84 o 
   5   2   2     1129.97     1230.59      7.22 o 
   6   2   2     3652.98     3758.73     23.14 o 
   7   2   2     2508.88     2521.49     26.89 o 
   8   2   2       22.66       15.96      1.40 o 
   9   2   2        1.27        2.23      1.37 o 
  10   2   2     1644.10     1723.56     18.96 o 
  11   2   2      648.58      628.34      9.04 o 
  12   2   2      166.11      176.25      4.22 o 
  13   2   2       16.39        7.38      3.10 o 
  14   2   2      991.36     1035.30     13.53 o 
  15   2   2       49.03       37.46      9.12 o 
   1   3   2     1148.37     1134.39      8.99 o 
   2   3   2        1.95        6.51      0.84 o 
   3   3   2      310.32      296.29      3.11 o 
   4   3   2      322.09      363.16      4.07 o 
   5   3   2     3352.30     3468.56     36.49 o 
   6   3   2       51.29       71.43      1.66 o 
   7   3   2     1583.34     1643.02     11.62 o 
   8   3   2      462.31      476.28      5.92 o 
   9   3   2       39.57       51.91      2.26 o 
  10   3   2     1557.82     1589.20     12.70 o 
  11   3   2      122.39      122.47      3.89 o 
  12   3   2      293.75      278.52      6.24 o 
  13   3   2        0.02        8.47      3.12 o 
  14   3   2      824.89      885.16     15.32 o 
  15   3   2       46.56       39.36      6.38 o 
   0   4   2     1981.72     2153.66     31.54 o 
   1   4   2       18.73       26.23      1.25 o 
   2   4   2      763.66      782.76      7.79 o 
   3   4   2      866.62      840.48      6.17 o 
   4   4   2       19.41       10.88      1.12 o 
   5   4   2       11.46        9.14      1.20 o 
   6   4   2      192.81      187.29      2.83 o 
   7   4   2      922.46      915.31      9.42 o 
   8   4   2     1721.53     1788.29     14.27 o 
   9   4   2      134.68      122.36      2.60 o 
  10   4   2     2613.15     2654.91     25.41 o 
  11   4   2      336.94      298.44      4.54 o 
  12   4   2       67.61       61.44      7.82 o 
  13   4   2        4.90        6.06      2.05 o 
  14   4   2       35.75       24.17      4.88 o 
   1   5   2      783.74      908.84     10.59 o 
   2   5   2      125.57      122.94      1.79 o 
   3   5   2       15.93       15.21      1.82 o 
   4   5   2     1330.87     1353.63     12.87 o 
   5   5   2     1647.69     1583.16     12.61 o 
   6   5   2        3.43        5.87      1.48 o 
   7   5   2      188.47      183.72      4.75 o 
   8   5   2      418.29      426.13      6.18 o 
   9   5   2       10.97        7.94      2.25 o 
  10   5   2       25.37       20.78      2.77 o 
  11   5   2      211.24      212.96      5.46 o 
  12   5   2        1.00        4.63      2.41 o 
  13   5   2       54.34       42.54      7.28 o 
   0   6   2       93.05       95.70      6.41 o 
   1   6   2       29.30       30.06      3.11 o 
   2   6   2      119.79      122.74      5.16 o 
   3   6   2      548.30      544.88      7.19 o 
   4   6   2      146.70      157.81      5.37 o 
   5   6   2        7.24        6.82      1.97 o 
   6   6   2       74.88       80.85      4.56 o 
   7   6   2     1900.65     1945.06     19.85 o 
   8   6   2       53.15       43.80      4.84 o 
   9   6   2      177.37      192.95      6.96 o 
  10   6   2       14.48       17.68      3.67 o 
  11   6   2       98.27       70.12     11.35 o 
  12   6   2      273.34      254.04     13.30 o 
   1   7   2     2031.96     2034.76     22.97 o 
   2   7   2        0.31        3.59      2.50 o 
   3   7   2      314.78      327.94      7.03 o 
   4   7   2       71.52       71.92      8.23 o 
   5   7   2       55.67       56.59      6.18 o 
   6   7   2       19.19       15.38      2.97 o 
   7   7   2      257.77      254.13      5.37 o 
   8   7   2       73.96       87.16     11.40 o 
   9   7   2      291.61      330.75     13.56 o 
  10   7   2       35.15       29.96      9.29 o 
   0   8   2      242.03      250.31     12.42 o 
   1   8   2        0.11        5.12      2.75 o 
   2   8   2       61.52       76.15      8.32 o 
   3   8   2       21.38       22.37      3.86 o 
   4   8   2      153.98      166.36      5.74 o 
   5   8   2       19.17       19.61      3.23 o 
   6   8   2      132.50      124.10      8.89 o 
   7   8   2        8.67       12.05      2.76 o 
   1   1   3     8871.28     7783.22     35.46 o 
   4   1   3       38.91       38.78      1.01 o 
   5   1   3      108.06      109.49      1.58 o 
   6   1   3      589.42      585.30      7.11 o 
   7   1   3        0.39        1.20      0.57 o 
   8   1   3      175.51      188.72      3.03 o 
   9   1   3       17.52       20.67      1.78 o 
  10   1   3      293.40      303.95      6.45 o 
  11   1   3      386.95      397.88      7.26 o 
  12   1   3      322.10      318.67      8.11 o 
  13   1   3      207.09      206.48      4.47 o 
  14   1   3      530.10      562.14     12.53 o 
  15   1   3        0.39        3.60      3.72 o 
  16   1   3        1.08        5.85      3.40 o 
   0   2   3      277.14      317.94      5.22 o 
   1   2   3        0.23        1.88      0.66 o 
   2   2   3       50.24       47.41      0.98 o 
   3   2   3     4169.91     3700.84     33.23 o 
   4   2   3       19.37       27.20      1.39 o 
   5   2   3        0.05        1.44      0.74 o 
   6   2   3       27.72       27.42      1.27 o 
   7   2   3      154.87      156.44      2.93 o 
   8   2   3      287.86      291.01      4.44 o 
   9   2   3        6.46        6.37      1.18 o 
  10   2   3       12.77       12.46      1.64 o 
  11   2   3      703.55      704.11     11.80 o 
  12   2   3      486.50      516.23     10.19 o 
  13   2   3      152.82      158.81      6.96 o 
  14   2   3       60.15       63.08      9.10 o 
  15   2   3      362.98      363.24     18.36 o 
   1   3   3     1004.97     1013.01      6.76 o 
   2   3   3      139.26      147.20      2.05 o 
   3   3   3      334.13      383.46      4.60 o 
   4   3   3        1.68        4.79      0.95 o 
   5   3   3     1373.07     1460.77      9.72 o 
   6   3   3      922.74     1006.02      7.53 o 
   7   3   3     3425.91     3487.85     37.78 o 
   8   3   3      581.01      548.54      6.39 o 
   9   3   3       64.72       66.49      2.48 o 
  10   3   3      201.89      207.32      3.76 o 
  11   3   3      105.55       95.57      5.05 o 
  12   3   3        0.00        3.42      2.31 o 
  13   3   3       61.54       76.19      8.21 o 
  14   3   3      308.48      309.85      9.40 o 
  15   3   3        6.35       10.53      2.95 o 
   0   4   3      926.28     1054.07     14.09 o 
   1   4   3     3126.12     3208.12     20.62 o 
   2   4   3     1329.58     1352.23     11.46 o 
   3   4   3      914.56      963.59      6.42 o 
   4   4   3      145.46      139.26      1.81 o 
   5   4   3     1391.69     1411.31     10.10 o 
   6   4   3      471.52      492.58      6.65 o 
   7   4   3        3.12        3.28      1.11 o 
   8   4   3     1066.27     1083.63      9.33 o 
   9   4   3      342.21      342.20      6.50 o 
  10   4   3      527.94      503.02      8.01 o 
  11   4   3        8.68        8.94      1.62 o 
  12   4   3     1160.79     1091.95     14.99 o 
  13   4   3        0.01        2.85      2.38 o 
  14   4   3       45.99       44.66     10.75 o 
   1   5   3      834.92      872.66      8.03 o 
   2   5   3        0.68        2.28      1.36 o 
   3   5   3      749.90      770.46      8.15 o 
   4   5   3       10.16       10.57      1.54 o 
   5   5   3      852.70      841.93      7.77 o 
   6   5   3     1011.27     1001.87      9.32 o 
   7   5   3      140.41      156.85      3.06 o 
   8   5   3        0.72        1.61      1.50 o 
   9   5   3      142.08      155.40      5.20 o 
  10   5   3        5.99        8.67      1.84 o 
  11   5   3      134.55      141.43      3.94 o 
  12   5   3      251.88      214.35      4.72 o 
  13   5   3        6.78        9.74      3.29 o 
   0   6   3      382.21      364.46      7.71 o 
   1   6   3        7.77        8.18      2.13 o 
   2   6   3        1.99        2.31      1.43 o 
   3   6   3      192.01      195.10      4.86 o 
   4   6   3      392.06      402.26      6.65 o 
   5   6   3        3.04        4.34      1.69 o 
   6   6   3       37.96       36.06      4.21 o 
   7   6   3      378.89      358.17      5.81 o 
   8   6   3      149.81      130.54      4.56 o 
   9   6   3       20.57       14.08      2.41 o 
  10   6   3       53.60       43.02      5.85 o 
  11   6   3      248.56      224.74     10.42 o 
   1   7   3       73.17       65.05      7.23 o 
   2   7   3      316.93      315.66      5.62 o 
   3   7   3      568.15      615.47     13.59 o 
   4   7   3      507.05      524.05     10.58 o 
   5   7   3      913.65      988.10     11.20 o 
   6   7   3        0.06        4.70      2.08 o 
   7   7   3       37.77       29.44      3.19 o 
   8   7   3        6.59        6.25      2.60 o 
   9   7   3        1.62        0.92      3.38 o 
  10   7   3      185.79      198.90     15.44 o 
   0   8   3      114.27      120.63     16.37 o 
   1   8   3       57.60       62.56      7.12 o 
   2   8   3       25.99       31.00      4.12 o 
   3   8   3        5.88        9.87      2.30 o 
   4   8   3       15.27       11.12      3.06 o 
   5   8   3       63.17       57.19      6.72 o 
   6   8   3        4.53        9.52      2.65 o 
   7   8   3        0.42        5.82      2.41 o 
   0   0   4     1184.55     1045.74     12.87 o 
   1   0   4      301.49      290.46      5.53 o 
   2   0   4     3677.36     2926.94     18.08 o 
   3   0   4      302.56      332.07      6.97 o 
   4   0   4     2158.97     1998.59     11.80 o 
   5   0   4      967.47      987.11     12.46 o 
   6   0   4     1002.41      984.78     12.69 o 
   7   0   4      544.24      601.45      8.25 o 
   8   0   4     8638.09     8774.21     72.74 o 
   9   0   4      245.31      208.08      3.90 o 
  10   0   4      329.50      343.06      6.99 o 
  11   0   4     1657.96     1730.52     34.71 o 
  12   0   4       43.84       47.29      7.00 o 
  13   0   4     1715.33     1724.18     50.87 o 
  14   0   4      294.65      315.06      9.89 o 
  15   0   4      461.87      460.88     18.04 o 
  16   0   4      115.83      172.85     17.34 o 
   1   1   4        3.83        8.28      0.84 o 
   2   1   4    10980.58     9794.84     53.83 o 
   3   1   4     6100.56     5477.89     31.30 o 
   4   1   4    12913.72    12313.88    122.96 o 
   5   1   4      477.95      420.86      4.36 o 
   6   1   4      560.93      498.61      5.16 o 
   7   1   4      272.66      286.61      3.62 o 
   8   1   4        8.55       17.64      3.01 o 
   9   1   4      377.63      423.51      5.59 o 
  10   1   4      603.09      565.49      6.49 o 
  11   1   4       99.52       96.28      2.27 o 
  12   1   4      103.51      107.84      6.19 o 
  13   1   4      420.97      418.83     10.06 o 
  14   1   4      120.45      131.98      6.41 o 
  15   1   4        0.15        7.88      3.35 o 
   0   2   4     1087.68     1043.28     15.15 o 
   1   2   4     7288.28     6510.42     27.71 o 
   2   2   4     2116.76     2052.16     29.59 o 
   3   2   4      192.20      180.31      2.26 o 
   4   2   4     1394.08     1320.89      9.94 o 
   5   2   4      981.78     1030.14     11.19 o 
   6   2   4     2576.14     2658.54     24.79 o 
   7   2   4     1378.03     1476.71     11.06 o 
   8   2   4      294.98      261.09      4.03 o 
   9   2   4      335.36      336.38      7.25 o 
  10   2   4      793.05      782.55      9.31 o 
  11   2   4      802.12      778.49      8.93 o 
  12   2   4      228.46      230.32      5.03 o 
  13   2   4       81.90       85.68     10.76 o 
  14   2   4       72.24       74.57      9.77 o 
  15   2   4      198.01      202.73      7.44 o 
   1   3   4     1131.36     1238.49     10.73 o 
   2   3   4      903.20      838.66      5.85 o 
   3   3   4       78.14       92.77      1.71 o 
   4   3   4       14.24       23.81      1.48 o 
   5   3   4      280.76      409.21      5.51 o 
   6   3   4     2915.20     2928.69     29.31 o 
   7   3   4     3841.10     3870.06     41.28 o 
   8   3   4      448.33      456.77      6.00 o 
   9   3   4      828.85      864.04      8.49 o 
  10   3   4      501.63      526.67      8.55 o 
  11   3   4      252.85      250.38      4.40 o 
  12   3   4        1.56        5.34      1.96 o 
  13   3   4      133.67      125.04      6.27 o 
  14   3   4       26.59       31.38      5.54 o 
  15   3   4       12.05       12.69      3.37 o 
   0   4   4      565.18      487.05      8.25 o 
   1   4   4     1407.34     1498.75      9.08 o 
   2   4   4        0.40        0.89      0.57 o 
   3   4   4      754.27      800.92      5.76 o 
   4   4   4      110.39       95.69      1.78 o 
   5   4   4       66.27       77.93      2.44 o 
   6   4   4      311.74      312.30      4.49 o 
   7   4   4       33.10       40.96      3.29 o 
   8   4   4      805.93      783.91      7.09 o 
   9   4   4       96.58      102.58      3.60 o 
  10   4   4     1109.17     1053.61     11.19 o 
  11   4   4       15.72       11.78      2.25 o 
  12   4   4        6.33        8.55      2.63 o 
  13   4   4       70.74       63.83      9.22 o 
  14   4   4       13.76       10.38      2.98 o 
   1   5   4        2.94        5.92      1.79 o 
   2   5   4      324.40      341.18      5.38 o 
   3   5   4        6.02        3.89      1.48 o 
   4   5   4       44.63       41.74      3.09 o 
   5   5   4        5.21        6.57      1.45 o 
   6   5   4      748.62      768.41      6.43 o 
   7   5   4     1881.03     1865.68     13.09 o 
   8   5   4      129.89      106.37      2.67 o 
   9   5   4      843.70      793.80     12.37 o 
  10   5   4       14.09       12.28      2.10 o 
  11   5   4      124.86      129.88      4.44 o 
  12   5   4        0.65        2.85      2.57 o 
  13   5   4        7.86       10.68      3.39 o 
   0   6   4      938.73     1072.88     13.21 o 
   1   6   4       13.55       11.68      1.89 o 
   2   6   4     1330.92     1345.83     11.03 o 
   3   6   4        5.48        7.47      1.78 o 
   4   6   4     1036.91     1038.82     12.79 o 
   5   6   4       75.40       79.92      3.86 o 
   6   6   4      499.55      520.82      7.13 o 
   7   6   4       23.78       23.40      3.20 o 
   8   6   4        4.47        4.42      1.65 o 
   9   6   4      140.17      147.32      5.68 o 
  10   6   4        9.33        4.14      1.96 o 
  11   6   4       69.19       74.59      7.82 o 
   1   7   4      420.77      430.82      8.57 o 
   2   7   4      250.63      251.76      5.92 o 
   3   7   4      379.17      366.95     10.71 o 
   4   7   4     1065.48     1060.10     15.68 o 
   5   7   4       37.96       36.37      5.07 o 
   6   7   4       69.17       55.39      5.77 o 
   7   7   4       38.72       29.01      3.98 o 
   8   7   4       51.79       45.05      7.02 o 
   9   7   4      143.81      128.40      6.48 o 
   0   8   4     3364.17     3515.78     23.67 o 
   1   8   4       50.77       40.42      4.89 o 
   2   8   4       59.00       54.10      6.10 o 
   3   8   4       80.09       85.87      6.53 o 
   4   8   4      104.78       96.73      9.78 o 
   5   8   4       22.61       19.79      3.82 o 
   6   8   4        0.59        5.31      2.75 o 
   7   8   4      138.06      128.23     17.88 o 
   1   1   5      491.96      456.45      3.57 o 
   2   1   5       43.83       42.38      1.03 o 
   3   1   5     3965.18     3620.36     24.02 o 
   4   1   5    12579.87    11737.42     66.42 o 
   5   1   5        7.25       10.84      1.37 o 
   6   1   5      253.51      283.27      2.79 o 
   7   1   5      183.96      178.70      3.11 o 
   8   1   5      394.25      410.35      4.38 o 
   9   1   5      191.52      179.39      3.33 o 
  10   1   5        6.01        6.04      1.43 o 
  11   1   5        0.12        2.48      1.36 o 
  12   1   5       49.65       56.90      6.36 o 
  13   1   5       48.13       49.84      6.33 o 
  14   1   5        1.19        0.09      2.89 o 
  15   1   5       84.58       97.16     12.71 o 
   0   2   5     3554.71     3328.24     13.08 o 
   1   2   5      887.37      847.92      7.48 o 
   2   2   5      150.14      181.41      2.17 o 
   3   2   5        4.02        4.13      0.78 o 
   4   2   5     1814.49     1969.97     24.04 o 
   5   2   5     8153.32     8054.99     65.20 o 
   6   2   5     7258.37     7232.10     53.29 o 
   7   2   5     1104.12     1172.79      8.94 o 
   8   2   5      418.29      438.26      5.84 o 
   9   2   5       43.67       48.36      2.79 o 
  10   2   5      120.33      117.63      2.84 o 
  11   2   5      119.85      114.70      4.74 o 
  12   2   5      216.87      220.07      4.44 o 
  13   2   5      139.00      157.09      6.35 o 
  14   2   5       32.94       32.15      4.85 o 
  15   2   5        0.98        1.01      4.08 o 
   1   3   5     2748.72     2917.70     30.74 o 
   2   3   5        3.82        3.74      0.75 o 
   3   3   5     3273.38     3454.81     30.48 o 
   4   3   5     2656.22     2836.01     22.34 o 
   5   3   5       25.98       20.26      1.92 o 
   6   3   5     1176.68     1141.36      7.66 o 
   7   3   5      272.85      266.40      3.91 o 
   8   3   5      160.97      164.00      2.83 o 
   9   3   5      309.75      301.26      4.83 o 
  10   3   5      174.63      168.59      3.71 o 
  11   3   5      840.69      837.21     10.18 o 
  12   3   5      660.11      701.77      9.23 o 
  13   3   5       30.10       32.45      4.68 o 
  14   3   5      157.38      167.62      7.17 o 
  15   3   5       31.07       23.13      5.20 o 
   0   4   5      435.75      437.73      5.86 o 
   1   4   5      468.76      456.75      4.44 o 
   2   4   5     1051.87     1130.63      8.72 o 
   3   4   5        8.61        9.04      1.29 o 
   4   4   5      320.67      316.58      4.02 o 
   5   4   5      109.71      107.90      2.29 o 
   6   4   5      173.97      176.14      2.89 o 
   7   4   5     2583.52     2683.08     22.43 o 
   8   4   5      817.65      818.51      9.34 o 
   9   4   5      264.87      272.63      4.22 o 
  10   4   5      658.82      630.61      8.46 o 
  11   4   5        0.21        1.92      2.13 o 
  12   4   5      180.57      185.77      4.73 o 
  13   4   5      113.11      107.08      6.59 o 
  14   4   5      114.42      112.43     11.67 o 
   1   5   5     1660.73     1772.10     15.71 o 
   2   5   5      513.13      563.24      6.89 o 
   3   5   5      146.29      155.57      4.12 o 
   4   5   5      295.93      310.03      5.28 o 
   5   5   5     1687.72     1751.28     15.70 o 
   6   5   5      708.17      659.36      6.65 o 
   7   5   5      714.57      677.30      9.26 o 
   8   5   5     1060.10     1045.96     12.89 o 
   9   5   5      766.81      707.10     10.94 o 
  10   5   5      204.12      229.03      4.09 o 
  11   5   5      289.49      271.48      6.88 o 
  12   5   5        7.02        9.03      2.50 o 
  13   5   5      105.18       98.14      9.66 o 
   0   6   5      807.64      868.11     10.54 o 
   1   6   5       97.96      104.97      3.93 o 
   2   6   5      318.81      342.73      5.10 o 
   3   6   5     3953.62     4118.41     42.41 o 
   4   6   5     1169.75     1201.59     12.46 o 
   5   6   5     1526.78     1525.72     14.63 o 
   6   6   5      679.25      681.17      8.10 o 
   7   6   5      207.87      211.11      3.93 o 
   8   6   5      468.45      420.89      6.68 o 
   9   6   5      253.72      255.34      8.46 o 
  10   6   5       21.29       16.06      3.10 o 
  11   6   5        0.28        3.87      2.45 o 
   1   7   5     1249.49     1351.19     19.01 o 
   2   7   5      116.63      117.88     11.06 o 
   3   7   5       31.69       40.82      5.06 o 
   4   7   5       16.01       18.04      3.14 o 
   5   7   5      400.83      352.27      8.85 o 
   6   7   5        3.72        2.52      2.20 o 
   7   7   5       29.17       22.59      3.23 o 
   8   7   5       25.53       18.48      4.11 o 
   9   7   5        1.56        5.09      2.21 o 
   0   8   5       56.35       60.40      8.80 o 
   1   8   5       31.17       28.08      4.45 o 
   2   8   5      161.39      149.09      5.76 o 
   3   8   5        0.96        6.51      2.22 o 
   4   8   5      171.69      199.99      6.68 o 
   5   8   5       70.16       62.74      7.24 o 
   6   8   5        6.22        9.67      2.76 o 
   0   0   6      152.84      149.42      3.70 o 
   1   0   6    10552.17     9757.54     64.41 o 
   2   0   6     1237.53     1116.97     20.15 o 
   3   0   6      633.33      672.82     12.13 o 
   4   0   6      593.38      599.04      7.07 o 
   5   0   6        1.58        1.90      1.05 o 
   6   0   6       42.06       32.23      1.91 o 
   7   0   6     1553.97     1565.88     21.07 o 
   8   0   6      217.13      208.44      3.14 o 
   9   0   6     3396.12     3496.86     55.89 o 
  10   0   6       42.30       50.23      7.04 o 
  11   0   6       28.54       27.00      4.72 o 
  12   0   6      455.56      424.68     14.67 o 
  13   0   6      898.56      944.62     16.53 o 
  14   0   6      560.94      522.23     11.61 o 
  15   0   6      626.20      669.18     56.29 o 
   1   1   6      419.98      423.44      3.65 o 
   2   1   6        3.56        0.87      0.65 o 
   3   1   6     2824.41     2605.60     20.19 o 
   4   1   6      385.01      419.67      6.31 o 
   5   1   6      220.59      273.47      4.30 o 
   6   1   6      105.27       99.43      2.42 o 
   7   1   6     1357.93     1460.22     11.49 o 
   8   1   6        2.26        2.83      0.60 o 
   9   1   6      678.47      685.94      8.38 o 
  10   1   6      120.86      114.77      2.72 o 
  11   1   6       11.23       10.20      1.81 o 
  12   1   6      492.05      465.40      7.62 o 
  13   1   6      457.56      467.90      8.16 o 
  14   1   6      272.82      266.43      7.35 o 
  15   1   6        5.30       10.81      3.78 o 
   0   2   6     3739.61     3742.94     28.82 o 
   1   2   6       18.25       20.81      0.80 o 
   2   2   6     1019.01     1109.82      7.41 o 
   3   2   6     1473.24     1555.89     11.18 o 
   4   2   6        7.08       10.01      1.35 o 
   5   2   6     1335.26     1284.51     10.34 o 
   6   2   6     1963.68     1980.43     14.45 o 
   7   2   6      214.77      198.89      2.93 o 
   8   2   6      725.33      766.54      7.44 o 
   9   2   6      124.65      131.45      2.35 o 
  10   2   6        5.25        6.22      1.26 o 
  11   2   6      360.21      381.94      5.57 o 
  12   2   6      504.47      518.23      9.73 o 
  13   2   6      212.10      234.68      5.57 o 
  14   2   6      201.94      203.46      5.92 o 
  15   2   6        0.81        2.51      3.16 o 
   1   3   6      175.32      201.88      3.38 o 
   2   3   6     2407.23     2390.97     14.27 o 
   3   3   6      527.95      510.85      5.32 o 
   4   3   6     1446.67     1524.71      8.95 o 
   5   3   6       41.66       32.49      2.60 o 
   6   3   6     3928.65     3932.44     41.26 o 
   7   3   6       12.95       15.38      1.63 o 
   8   3   6        5.76        9.23      1.68 o 
   9   3   6       62.78       75.10      5.99 o 
  10   3   6     1078.00     1027.28     15.57 o 
  11   3   6      617.55      606.12     10.62 o 
  12   3   6        3.35        5.72      2.16 o 
  13   3   6       30.20       26.67      4.16 o 
  14   3   6        0.64        4.51      2.53 o 
   0   4   6      193.81      171.60      3.68 o 
   1   4   6       49.13       46.19      3.67 o 
   2   4   6      302.96      301.91      4.34 o 
   3   4   6      140.97      141.18      2.07 o 
   4   4   6       61.44       45.85      1.92 o 
   5   4   6       13.75       17.90      1.59 o 
   6   4   6      691.27      750.14      9.18 o 
   7   4   6       12.75        8.31      1.72 o 
   8   4   6     1186.83     1158.90     10.62 o 
   9   4   6       84.77       83.40      5.08 o 
  10   4   6      770.21      792.87     12.20 o 
  11   4   6      386.55      351.02      7.32 o 
  12   4   6       36.08       28.78      3.41 o 
  13   4   6      197.23      219.72      5.49 o 
  14   4   6        7.72       12.75      3.98 o 
   1   5   6       67.88       69.17      7.00 o 
   2   5   6      391.48      403.38      6.07 o 
   3   5   6       45.33       38.23      3.65 o 
   4   5   6       13.88       11.62      1.71 o 
   5   5   6       64.20       71.32      3.33 o 
   6   5   6      166.27      173.03      3.43 o 
   7   5   6      188.55      191.67      3.94 o 
   8   5   6      795.58      766.59      9.27 o 
   9   5   6      498.98      460.40      7.49 o 
  10   5   6     1372.95     1319.03     21.28 o 
  11   5   6       28.35       22.57      3.85 o 
  12   5   6       69.16       48.46      7.27 o 
  13   5   6        2.15        9.96      3.17 o 
   0   6   6        5.38       10.76      2.70 o 
   1   6   6       40.73       39.15      3.72 o 
   2   6   6        5.44        7.60      1.78 o 
   3   6   6      114.40      134.63      4.52 o 
   4   6   6      474.82      446.96      6.64 o 
   5   6   6       14.42        7.86      2.16 o 
   6   6   6      852.11      836.95      9.94 o 
   7   6   6        4.92        5.27      1.75 o 
   8   6   6      235.12      218.07      6.11 o 
   9   6   6      169.44      126.37      5.02 o 
  10   6   6      182.45      157.32      4.88 o 
  11   6   6       96.04      123.54     11.01 o 
   1   7   6      455.53      486.01     10.50 o 
   2   7   6       20.73       28.40      4.49 o 
   3   7   6     1467.83     1499.22     16.94 o 
   4   7   6        0.70        1.68      2.24 o 
   5   7   6        0.23        6.42      2.53 o 
   6   7   6      145.88      151.08      4.91 o 
   7   7   6      142.86      163.36     10.33 o 
   8   7   6       30.06       21.44      3.97 o 
   9   7   6        0.20        3.78      2.08 o 
   0   8   6      324.58      297.75     14.34 o 
   1   8   6       71.46       66.06      5.99 o 
   2   8   6       18.45       15.18      3.23 o 
   3   8   6        1.58        7.06      2.70 o 
   4   8   6       85.03       82.11     10.43 o 
   5   8   6       93.42       70.81      8.88 o 
   6   8   6       25.08       23.82      3.30 o 
   1   1   7       34.93       42.73      1.11 o 
   2   1   7     7167.80     6429.14     52.72 o 
   3   1   7     1945.88     1922.30     26.22 o 
   4   1   7      201.78      176.56      2.64 o 
   5   1   7     2490.59     2646.18     22.17 o 
   6   1   7     1228.29     1208.71     10.89 o 
   7   1   7     1159.02     1174.13     13.47 o 
   8   1   7     1137.86     1168.95     13.05 o 
   9   1   7      323.58      356.52      8.40 o 
  10   1   7      540.92      576.81     10.50 o 
  11   1   7       47.28       54.82      5.00 o 
  12   1   7        0.18        3.43      2.37 o 
  13   1   7       52.41       59.20      6.96 o 
  14   1   7       18.57       18.38      2.83 o 
  15   1   7       77.92       76.35     12.15 o 
   0   2   7     1842.48     1789.67     17.12 o 
   1   2   7     2904.91     2867.92     19.38 o 
   2   2   7      285.73      305.81      3.52 o 
   3   2   7      117.22      154.04      2.11 o 
   4   2   7      883.12      910.11     10.71 o 
   5   2   7      237.96      213.14      2.67 o 
   6   2   7     2814.89     2992.47     32.75 o 
   7   2   7     2572.89     2586.84     35.84 o 
   8   2   7      330.61      329.52      4.91 o 
   9   2   7       13.28       12.87      1.74 o 
  10   2   7      213.59      207.03      3.87 o 
  11   2   7        1.43        1.11      1.59 o 
  12   2   7      190.67      207.51      7.81 o 
  13   2   7       29.28       30.02      4.74 o 
  14   2   7        4.49        5.72      2.18 o 
  15   2   7       50.66       52.55      9.15 o 
   1   3   7      370.47      401.16      4.32 o 
   2   3   7     1272.09     1343.69      9.32 o 
   3   3   7     1406.61     1509.89      8.70 o 
   4   3   7     1139.38     1196.58      9.78 o 
   5   3   7       69.90       64.56      2.13 o 
   6   3   7     2994.02     3107.66     40.36 o 
   7   3   7      101.32       98.64      2.08 o 
   8   3   7      226.66      208.05      3.73 o 
   9   3   7      885.06      893.43     11.56 o 
  10   3   7       54.04       41.83      4.00 o 
  11   3   7      867.02      886.13      9.89 o 
  12   3   7        9.09       10.19      2.02 o 
  13   3   7      411.36      433.23      8.90 o 
  14   3   7       15.17        9.29      4.16 o 
   0   4   7     3305.59     3740.32     89.58 o 
   1   4   7     1164.47     1173.59     10.02 o 
   2   4   7     1510.50     1650.43     12.31 o 
   3   4   7      385.48      457.82      4.29 o 
   4   4   7      534.57      564.13      5.47 o 
   5   4   7        4.94        4.42      1.18 o 
   6   4   7       18.53       29.39      2.57 o 
   7   4   7        0.45        4.99      1.25 o 
   8   4   7        2.66        7.73      1.45 o 
   9   4   7     2857.55     2793.78     28.66 o 
  10   4   7      482.11      492.21      7.70 o 
  11   4   7      663.04      665.74     11.97 o 
  12   4   7      118.73      125.58      6.30 o 
  13   4   7        4.34        9.67      2.07 o 
   1   5   7      187.70      217.98      4.51 o 
   2   5   7      149.57      138.24      3.48 o 
   3   5   7        0.16        3.17      1.49 o 
   4   5   7     1645.46     1650.24     14.44 o 
   5   5   7      144.80      165.76      2.92 o 
   6   5   7      452.58      466.38      6.70 o 
   7   5   7      553.80      526.50      7.79 o 
   8   5   7       86.51       88.67      8.44 o 
   9   5   7        8.48       15.51      2.28 o 
  10   5   7       41.80       47.98      5.04 o 
  11   5   7       20.57       22.66      3.21 o 
  12   5   7       21.06       17.42      2.93 o 
   0   6   7      995.18     1042.37     16.30 o 
   1   6   7       43.17       46.08      3.95 o 
   2   6   7      619.60      660.13      8.52 o 
   3   6   7      695.73      688.17      8.56 o 
   4   6   7        3.10        2.10      1.82 o 
   5   6   7     1972.10     1916.04     17.88 o 
   6   6   7        0.00        4.75      2.32 o 
   7   6   7      216.45      190.72      3.99 o 
   8   6   7       34.53       41.36      4.99 o 
   9   6   7        0.51        3.05      2.44 o 
  10   6   7      126.70      112.19      8.80 o 
  11   6   7        1.71        5.83      2.03 o 
   1   7   7      389.93      381.02      8.38 o 
   2   7   7      846.84      859.95     10.42 o 
   3   7   7      820.22      865.80     10.99 o 
   4   7   7       18.53       18.62      3.41 o 
   5   7   7      143.06      126.54      6.82 o 
   6   7   7        0.05        5.61      1.69 o 
   7   7   7      167.60      163.62      8.99 o 
   8   7   7       34.24       30.47      6.22 o 
   9   7   7        5.39        5.27      2.68 o 
   0   8   7      222.12      258.35     16.15 o 
   1   8   7        1.83        7.16      2.40 o 
   2   8   7       34.49       31.74      3.96 o 
   3   8   7       50.89       49.51      5.93 o 
   4   8   7       16.83       12.66      3.26 o 
   5   8   7        2.87        7.55      2.62 o 
   6   8   7       10.13        6.31      2.96 o 
   0   0   8     3556.06     3461.21     55.28 o 
   1   0   8        3.52        4.47      1.15 o 
   2   0   8     3359.33     3166.56     70.03 o 
   3   0   8        4.27        5.92      1.20 o 
   4   0   8     2464.17     2425.49     19.23 o 
   5   0   8       99.10      114.44      2.42 o 
   6   0   8     1167.74     1214.91     13.00 o 
   7   0   8      549.22      570.85      6.86 o 
   8   0   8       46.89       53.82      1.94 o 
   9   0   8      357.59      359.52      9.97 o 
  10   0   8        2.63        1.07      2.87 o 
  11   0   8      131.66      133.71      4.31 o 
  12   0   8      498.87      514.49     11.38 o 
  13   0   8      369.62      366.22     12.12 o 
  14   0   8      834.22      807.88     15.92 o 
  15   0   8      656.47      667.96     26.50 o 
   1   1   8     4282.65     3928.92     19.35 o 
   2   1   8     1884.76     1904.18     16.84 o 
   3   1   8      839.29      856.46      6.12 o 
   4   1   8        0.45        1.97      0.79 o 
   5   1   8     1512.94     1565.73      9.34 o 
   6   1   8      886.21      893.54     11.54 o 
   7   1   8      755.82      765.71      6.78 o 
   8   1   8      812.27      814.77     12.40 o 
   9   1   8     1108.90     1134.34     12.64 o 
  10   1   8      186.44      177.66      3.42 o 
  11   1   8      116.61      113.53      3.69 o 
  12   1   8        1.17        3.02      1.53 o 
  13   1   8      297.15      305.17      6.55 o 
  14   1   8       51.44       42.50      5.99 o 
  15   1   8        0.01        0.46      3.13 o 
   0   2   8       31.91       40.46      3.94 o 
   1   2   8        0.34        1.13      0.78 o 
   2   2   8     4733.46     4799.71     28.48 o 
   3   2   8      550.08      568.52      5.66 o 
   4   2   8      229.83      254.53      3.10 o 
   5   2   8      525.90      661.23      6.56 o 
   6   2   8     3316.42     3344.28     37.43 o 
   7   2   8      350.29      355.50      5.18 o 
   8   2   8      602.30      626.86      7.16 o 
   9   2   8      202.08      203.91      4.30 o 
  10   2   8      500.69      532.10      7.28 o 
  11   2   8      759.47      758.25     10.08 o 
  12   2   8      145.67      149.25      5.58 o 
  13   2   8      124.31      127.09      5.47 o 
  14   2   8        1.27        5.22      2.19 o 
  15   2   8        1.74        4.27      3.37 o 
   1   3   8        2.53        1.59      0.62 o 
   2   3   8       76.83       90.46      1.67 o 
   3   3   8      940.55     1009.38      9.65 o 
   4   3   8     1286.60     1276.85      9.43 o 
   5   3   8      291.04      342.94      3.07 o 
   6   3   8       10.27       13.10      1.51 o 
   7   3   8       70.09       86.07      2.52 o 
   8   3   8      433.50      467.98      6.55 o 
   9   3   8      143.24      126.42      4.31 o 
  10   3   8      245.66      242.28      5.59 o 
  11   3   8        0.13        4.54      1.91 o 
  12   3   8       10.72       12.31      1.87 o 
  13   3   8      100.12       98.65      6.22 o 
  14   3   8      101.13      106.17     11.53 o 
   0   4   8       15.86        9.61      2.86 o 
   1   4   8      822.01      928.35      7.16 o 
   2   4   8      420.88      411.63      4.91 o 
   3   4   8      224.98      245.60      3.49 o 
   4   4   8        7.17        7.14      1.20 o 
   5   4   8      242.77      254.52      3.76 o 
   6   4   8       82.74       75.23      2.95 o 
   7   4   8        6.94        8.39      1.51 o 
   8   4   8      187.79      171.67      3.52 o 
   9   4   8       47.27       53.01      4.48 o 
  10   4   8      228.53      210.05      5.53 o 
  11   4   8       12.58       11.33      2.09 o 
  12   4   8      106.19      111.67      7.08 o 
  13   4   8       51.78       33.25      4.67 o 
   1   5   8      189.94      184.24      4.34 o 
   2   5   8      151.74      140.52      3.12 o 
   3   5   8      116.41      130.28      3.50 o 
   4   5   8       81.66       82.02      4.30 o 
   5   5   8      808.85      862.75     11.80 o 
   6   5   8     2136.29     2084.75     32.45 o 
   7   5   8       44.37       44.69      3.96 o 
   8   5   8      359.40      334.24      6.18 o 
   9   5   8       51.64       36.95      4.16 o 
  10   5   8      381.50      354.52      5.82 o 
  11   5   8       21.66       17.90      2.88 o 
  12   5   8      111.56      100.42      7.28 o 
   0   6   8      552.02      551.94     18.81 o 
   1   6   8       13.27       19.14      2.25 o 
   2   6   8        0.40        3.66      1.69 o 
   3   6   8       47.41       50.33      4.92 o 
   4   6   8      108.86       93.90      5.68 o 
   5   6   8       23.34       26.61      3.04 o 
   6   6   8      487.95      488.02      8.48 o 
   7   6   8      141.20      124.33      5.00 o 
   8   6   8      410.49      403.33      8.26 o 
   9   6   8       68.77       80.24      7.14 o 
  10   6   8        0.12        1.07      1.88 o 
  11   6   8       50.54       50.23      7.67 o 
   1   7   8      358.88      408.40      7.47 o 
   2   7   8        0.03        3.95      2.39 o 
   3   7   8       42.88       44.09      4.88 o 
   4   7   8     1222.43     1202.95     16.37 o 
   5   7   8       30.87       31.03      3.90 o 
   6   7   8      498.44      485.10     11.44 o 
   7   7   8       65.79       75.23      8.57 o 
   8   7   8       78.41       61.81      7.54 o 
   9   7   8        0.05        0.51      3.09 o 
   0   8   8     2277.97     2504.76     49.70 o 
   1   8   8        3.49        7.93      2.51 o 
   2   8   8      235.62      211.53      7.84 o 
   3   8   8      145.57      116.00     13.14 o 
   4   8   8        0.24        3.42      2.39 o 
   5   8   8       42.49       39.55      5.50 o 
   1   1   9     1637.10     1554.72     15.16 o 
   2   1   9     1015.50     1029.11     11.08 o 
   3   1   9       19.81       11.89      1.17 o 
   4   1   9      949.46      940.71     11.78 o 
   5   1   9      177.90      173.57      4.15 o 
   6   1   9        1.25        1.38      1.34 o 
   7   1   9       33.69       40.74      4.02 o 
   8   1   9      173.22      200.53      3.09 o 
   9   1   9      295.86      297.08      4.65 o 
  10   1   9      226.09      225.45      3.76 o 
  11   1   9      439.65      479.77      7.19 o 
  12   1   9      383.60      369.37      7.27 o 
  13   1   9        0.00        3.16      1.73 o 
  14   1   9       16.18       14.57      3.85 o 
  15   1   9      451.67      456.44     11.85 o 
   0   2   9      420.93      417.46      8.79 o 
   1   2   9       81.38       92.19      1.52 o 
   2   2   9       44.01       63.54      1.50 o 
   3   2   9      629.10      653.29      6.60 o 
   4   2   9      305.59      293.23      2.69 o 
   5   2   9      371.96      416.90      4.15 o 
   6   2   9       61.86       69.34      2.25 o 
   7   2   9      566.86      573.99      6.16 o 
   8   2   9       27.40       20.76      2.51 o 
   9   2   9      802.49      821.26      8.83 o 
  10   2   9       29.13       28.33      3.41 o 
  11   2   9      302.31      303.01      7.17 o 
  12   2   9       46.62       53.26      5.74 o 
  13   2   9       14.06       10.91      2.88 o 
  14   2   9        5.06        3.93      2.59 o 
   1   3   9     1102.77     1181.20     10.08 o 
   2   3   9     1538.97     1696.69     11.38 o 
   3   3   9       11.35       11.58      1.42 o 
   4   3   9       92.42      111.89      1.78 o 
   5   3   9      232.57      218.51      3.15 o 
   6   3   9      255.87      259.91      5.08 o 
   7   3   9      322.99      328.53      5.10 o 
   8   3   9      558.78      575.91      8.04 o 
   9   3   9     2355.13     2496.88     25.56 o 
  10   3   9      461.35      480.01      7.51 o 
  11   3   9      128.77      149.04      4.36 o 
  12   3   9      366.82      365.75      9.30 o 
  13   3   9        3.51        4.72      2.14 o 
  14   3   9       66.44       66.97      7.79 o 
   0   4   9       54.37       69.00      2.98 o 
   1   4   9      307.57      305.43      4.84 o 
   2   4   9      184.00      194.97      1.58 o 
   3   4   9       17.55       16.72      1.85 o 
   4   4   9       12.57       17.51      1.64 o 
   5   4   9      196.73      211.78      2.68 o 
   6   4   9        5.79        5.20      1.31 o 
   7   4   9     1536.79     1554.09     12.80 o 
   8   4   9      148.72      124.70      3.84 o 
   9   4   9      385.29      383.44      6.00 o 
  10   4   9       12.76       16.59      2.68 o 
  11   4   9      417.36      408.43      6.60 o 
  12   4   9      257.70      236.08      6.23 o 
  13   4   9      237.94      235.27      7.86 o 
   1   5   9        3.00        7.19      1.97 o 
   2   5   9        1.37        4.55      1.71 o 
   3   5   9      311.40      344.71      5.69 o 
   4   5   9       21.79       22.03      2.39 o 
   5   5   9       27.79       27.57      3.17 o 
   6   5   9      613.15      593.99      9.10 o 
   7   5   9      239.84      231.06      5.38 o 
   8   5   9      532.63      491.12      9.08 o 
   9   5   9        0.42        3.22      2.25 o 
  10   5   9        0.18        1.78      2.04 o 
  11   5   9       57.92       70.87      9.17 o 
  12   5   9      104.84       96.23     12.80 o 
   0   6   9     1398.47     1335.94     18.94 o 
   1   6   9      175.27      170.18      4.32 o 
   2   6   9       80.19       93.10      6.12 o 
   3   6   9      423.18      404.19      7.66 o 
   4   6   9      723.00      749.12      7.91 o 
   5   6   9      619.33      617.20      8.38 o 
   6   6   9        0.17        7.22      2.05 o 
   7   6   9      146.51      140.48      6.42 o 
   8   6   9       10.21       16.10      3.18 o 
   9   6   9        3.46        5.09      2.16 o 
  10   6   9      260.29      244.78      8.41 o 
  11   6   9      285.21      318.97     10.47 o 
   1   7   9      191.29      187.75      5.79 o 
   2   7   9      123.76      116.62      4.06 o 
   3   7   9       60.77       60.40      6.34 o 
   4   7   9      580.72      562.74      9.26 o 
   5   7   9       94.85       98.73      5.64 o 
   6   7   9       73.54       59.03      5.19 o 
   7   7   9       34.11       44.91      5.75 o 
   8   7   9       14.70       17.87      3.56 o 
   0   8   9      504.70      526.79     20.13 o 
   1   8   9      623.54      628.94     11.29 o 
   2   8   9      256.16      275.13     10.54 o 
   3   8   9      117.03      150.80      9.06 o 
   4   8   9       73.87       63.17      8.30 o 
   5   8   9      280.92      281.47      7.35 o 
   0   0  10        5.19        1.79      0.88 o 
   1   0  10    13312.22    12440.17    190.41 o 
   2   0  10      441.80      429.52      9.18 o 
   3   0  10        3.47        3.59      1.02 o 
   4   0  10      128.52      128.97      2.89 o 
   5   0  10     9558.38     9803.10    186.93 o 
   6   0  10       11.30        7.21      1.62 o 
   7   0  10       22.96       45.36      2.82 o 
   8   0  10       75.98       89.06      6.21 o 
   9   0  10      437.87      502.35      9.92 o 
  10   0  10      297.83      306.85     13.62 o 
  11   0  10        2.47       -0.39      3.23 o 
  12   0  10      691.76      687.19     31.57 o 
  13   0  10        0.11        3.44      3.33 o 
  14   0  10      243.39      243.31     11.38 o 
  15   0  10        5.10        2.28      4.75 o 
   1   1  10     1131.97     1139.23      7.72 o 
   2   1  10      977.81     1100.76     11.00 o 
   3   1  10       36.57       22.22      1.40 o 
   4   1  10     1287.91     1457.12     16.01 o 
   5   1  10      149.73      180.74      2.78 o 
   6   1  10      872.77      964.51      7.47 o 
   7   1  10      699.91      739.20      8.80 o 
   8   1  10     1234.18     1256.62     16.51 o 
   9   1  10       23.08       23.16      3.32 o 
  10   1  10      386.63      367.21      6.91 o 
  11   1  10        3.22        2.66      1.92 o 
  12   1  10      576.14      561.38      8.60 o 
  13   1  10      225.59      216.26      5.36 o 
  14   1  10      335.91      350.38      8.71 o 
  15   1  10      290.80      285.09      7.54 o 
   0   2  10     1612.18     1687.41     17.89 o 
   1   2  10     2306.03     2223.68     22.12 o 
   2   2  10      315.52      329.22      4.65 o 
   3   2  10      496.27      549.06      5.68 o 
   4   2  10      796.18      827.52      6.14 o 
   5   2  10     1260.99     1355.80     10.72 o 
   6   2  10      500.46      515.30      6.69 o 
   7   2  10       28.97       45.02      2.89 o 
   8   2  10      707.76      767.91      5.99 o 
   9   2  10       21.68       20.26      2.84 o 
  10   2  10      754.48      790.35     10.69 o 
  11   2  10       10.39        6.45      1.57 o 
  12   2  10      230.07      227.26      5.69 o 
  13   2  10       64.83       62.14      6.18 o 
  14   2  10        0.17        1.71      3.14 o 
   1   3  10     2303.11     2388.78     22.47 o 
   2   3  10     3750.63     3958.45     36.94 o 
   3   3  10      686.71      678.15      5.25 o 
   4   3  10      187.95      170.09      2.46 o 
   5   3  10       98.17       98.70      2.22 o 
   6   3  10        3.15        8.48      1.23 o 
   7   3  10       97.79       96.90      2.75 o 
   8   3  10       51.95       48.08      4.21 o 
   9   3  10     2184.92     2180.42     22.74 o 
  10   3  10     1070.01     1082.61     15.01 o 
  11   3  10       34.13       34.05      3.77 o 
  12   3  10      984.05      986.97     14.31 o 
  13   3  10      130.37      132.67      8.21 o 
  14   3  10      406.76      384.47     11.61 o 
   0   4  10     1050.53      925.04     12.31 o 
   1   4  10       34.90       30.89      2.17 o 
   2   4  10        4.82        4.27      1.11 o 
   3   4  10       57.88       70.81      1.96 o 
   4   4  10        3.95        2.42      0.85 o 
   5   4  10       17.27       17.29      2.01 o 
   6   4  10       58.37       48.21      2.65 o 
   7   4  10      272.59      265.05      5.66 o 
   8   4  10       20.54       25.64      2.78 o 
   9   4  10      217.60      192.54      4.28 o 
  10   4  10      495.54      457.28      6.87 o 
  11   4  10       32.45       34.97      3.55 o 
  12   4  10        2.09        2.77      1.92 o 
  13   4  10      209.15      185.99      6.11 o 
   1   5  10      202.69      207.97      3.41 o 
   2   5  10      730.96      781.40      8.16 o 
   3   5  10       70.46       68.82      6.79 o 
   4   5  10        1.67        3.38      1.57 o 
   5   5  10       17.65       16.34      2.67 o 
   6   5  10       73.22       70.97      4.23 o 
   7   5  10      387.79      343.78      7.18 o 
   8   5  10      137.32      127.25      6.08 o 
   9   5  10      410.84      421.99      7.88 o 
  10   5  10        7.35        3.59      2.08 o 
  11   5  10      271.62      280.12      8.60 o 
  12   5  10      185.31      174.14      9.91 o 
   0   6  10        0.80        4.30      5.47 o 
   1   6  10       66.71       63.84      4.51 o 
   2   6  10      151.33      149.55      3.84 o 
   3   6  10        1.43        4.71      2.03 o 
   4   6  10        1.77        5.39      2.34 o 
   5   6  10      207.69      195.24      4.60 o 
   6   6  10      171.45      153.08      4.23 o 
   7   6  10       51.54       32.31      4.23 o 
   8   6  10       35.59       39.37      4.40 o 
   9   6  10       37.56       30.32      4.39 o 
  10   6  10      123.72      125.93      8.89 o 
   1   7  10     1021.44     1045.17     11.64 o 
   2   7  10      307.95      276.82      4.99 o 
   3   7  10      161.95      120.40      6.37 o 
   4   7  10       97.53       88.55      9.12 o 
   5   7  10       94.57      130.42      4.98 o 
   6   7  10      110.00      101.97     10.95 o 
   7   7  10       80.67       61.13      8.12 o 
   8   7  10      139.68      151.22      7.30 o 
   0   8  10      535.98      499.42     18.48 o 
   1   8  10      339.29      316.22      9.66 o 
   2   8  10       72.66       68.92      7.58 o 
   3   8  10      462.85      436.66     12.66 o 
   4   8  10       16.31       13.91      3.55 o 
   1   1  11      706.28      702.86      6.84 o 
   2   1  11       79.03       61.55      1.48 o 
   3   1  11       35.06       48.42      1.50 o 
   4   1  11     1106.80     1164.67     10.45 o 
   5   1  11       16.82       21.13      1.21 o 
   6   1  11     1026.31     1065.71      8.94 o 
   7   1  11      160.83      155.14      3.30 o 
   8   1  11      123.67      136.62      3.48 o 
   9   1  11      104.38      107.80      3.21 o 
  10   1  11      725.51      742.79     10.72 o 
  11   1  11      151.62      139.34      4.46 o 
  12   1  11     1172.55     1213.10     15.44 o 
  13   1  11       22.09       14.84      2.38 o 
  14   1  11        7.33        4.29      3.21 o 
   0   2  11     3101.57     3186.88     39.87 o 
   1   2  11      223.65      239.90      3.81 o 
   2   2  11      232.52      208.53      2.73 o 
   3   2  11      477.49      543.55      5.33 o 
   4   2  11      257.24      310.39      3.63 o 
   5   2  11      114.22      134.10      1.71 o 
   6   2  11      164.78      159.06      2.17 o 
   7   2  11      643.60      629.16      7.52 o 
   8   2  11       88.55       75.85      4.64 o 
   9   2  11       46.11       29.52      4.49 o 
  10   2  11      225.31      246.44      4.86 o 
  11   2  11      197.27      186.20      3.99 o 
  12   2  11      101.31       95.53      6.03 o 
  13   2  11     1424.40     1454.58     20.35 o 
  14   2  11      158.47      165.84      7.44 o 
   1   3  11        2.06        4.22      1.26 o 
   2   3  11       19.81       35.90      1.68 o 
   3   3  11      318.37      408.00      3.61 o 
   4   3  11      307.60      312.14      5.68 o 
   5   3  11      657.23      682.65      6.59 o 
   6   3  11      191.16      193.06      2.73 o 
   7   3  11       67.30       67.90      6.26 o 
   8   3  11       83.69       70.80      4.08 o 
   9   3  11     1028.39      945.86     12.90 o 
  10   3  11      313.77      307.95      5.09 o 
  11   3  11      629.38      593.66      8.10 o 
  12   3  11      135.01      126.09      6.21 o 
  13   3  11        7.02        8.55      2.29 o 
  14   3  11      742.14      818.83     13.42 o 
   0   4  11       81.32       74.12      9.34 o 
   1   4  11       38.07       36.26      3.73 o 
   2   4  11       12.27       13.56      1.80 o 
   3   4  11      171.48      165.04      2.42 o 
   4   4  11      310.02      303.81      4.36 o 
   5   4  11      113.08      116.63      3.31 o 
   6   4  11      140.79      150.18      3.58 o 
   7   4  11        2.13        6.63      1.38 o 
   8   4  11      870.61      942.71     10.71 o 
   9   4  11       87.05       83.12      5.70 o 
  10   4  11      317.12      346.22      5.76 o 
  11   4  11      662.11      619.16      9.93 o 
  12   4  11      260.80      254.50      5.70 o 
  13   4  11      291.12      298.85      6.42 o 
   1   5  11      342.93      341.97      5.11 o 
   2   5  11     1577.01     1613.49     14.81 o 
   3   5  11      969.03      964.43      8.96 o 
   4   5  11      128.89      123.67      3.16 o 
   5   5  11       27.38       32.41      3.56 o 
   6   5  11      139.45      136.62      4.92 o 
   7   5  11      644.76      628.94     12.12 o 
   8   5  11       70.18       55.33      6.78 o 
   9   5  11      757.18      729.21     11.49 o 
  10   5  11       51.88       45.88      5.53 o 
  11   5  11        1.42        1.85      2.78 o 
  12   5  11        3.33        2.86      3.03 o 
   0   6  11       24.14       24.87      4.43 o 
   1   6  11      191.72      205.69      3.90 o 
   2   6  11      172.66      171.67      4.14 o 
   3   6  11      250.71      233.28      4.44 o 
   4   6  11      155.51      164.34      5.96 o 
   5   6  11      243.05      241.53      8.55 o 
   6   6  11       66.12       55.13      6.07 o 
   7   6  11      197.15      175.38      6.61 o 
   8   6  11      230.36      211.91      7.18 o 
   9   6  11        0.86        3.70      2.00 o 
  10   6  11       38.42       43.55      7.30 o 
   1   7  11        2.00        4.02      2.42 o 
   2   7  11       33.47       38.75      3.76 o 
   3   7  11      254.09      256.29      5.46 o 
   4   7  11      609.60      608.41      7.86 o 
   5   7  11       66.69       65.55      7.78 o 
   6   7  11       68.01       74.66      7.59 o 
   7   7  11      279.84      304.54      8.92 o 
   8   7  11      295.03      309.16      8.58 o 
   0   8  11        0.36        5.58      3.79 o 
   1   8  11       50.51       42.22      5.42 o 
   2   8  11       88.29       84.43      9.21 o 
   3   8  11      100.79      112.29      8.35 o 
   4   8  11      892.93     1001.39     29.01 o 
   0   0  12     8944.61    10279.71    330.98 o 
   1   0  12      975.14     1119.87     28.97 o 
   2   0  12     5501.73     5751.37     54.31 o 
   3   0  12     4322.17     4478.79     33.76 o 
   4   0  12      339.30      328.73      7.52 o 
   5   0  12     3311.52     3349.61     36.32 o 
   6   0  12     1603.62     1529.02     23.36 o 
   7   0  12      336.57      350.62      7.34 o 
   8   0  12       13.66       15.02      2.91 o 
   9   0  12      429.38      444.24      9.57 o 
  10   0  12        9.43        8.08      3.02 o 
  11   0  12     1155.30     1232.70     38.97 o 
  12   0  12      913.66      994.52     24.65 o 
  13   0  12        0.00        5.62      2.72 o 
  14   0  12      212.79      214.07     15.55 o 
   1   1  12       39.49       51.39      3.89 o 
   2   1  12      123.80      162.51      2.30 o 
   3   1  12      109.96      137.45      2.59 o 
   4   1  12     2256.13     2240.52     15.28 o 
   5   1  12        0.00        0.32      0.74 o 
   6   1  12      553.92      562.22      6.62 o 
   7   1  12      365.44      360.58      6.97 o 
   8   1  12       37.31       38.57      4.23 o 
   9   1  12      645.25      663.79      8.71 o 
  10   1  12        3.22        4.39      1.90 o 
  11   1  12      203.93      209.60      5.77 o 
  12   1  12       22.61       15.40      3.06 o 
  13   1  12      219.02      215.38      4.38 o 
  14   1  12        0.86        4.80      2.87 o 
   0   2  12      696.20      616.03      9.56 o 
   1   2  12      113.43      111.43      2.13 o 
   2   2  12      802.15      840.72      7.13 o 
   3   2  12     2843.99     3066.47     26.16 o 
   4   2  12      263.21      293.51      3.23 o 
   5   2  12        1.99        1.68      0.59 o 
   6   2  12       35.51       30.79      1.86 o 
   7   2  12       83.49       86.15      4.71 o 
   8   2  12       23.17       22.06      2.51 o 
   9   2  12     1528.60     1555.79     18.18 o 
  10   2  12       54.09       64.74      5.80 o 
  11   2  12      309.23      292.88      8.53 o 
  12   2  12        0.43        6.12      1.98 o 
  13   2  12       43.11       54.74      6.20 o 
  14   2  12      153.83      152.92      6.45 o 
   1   3  12      223.12      206.49      2.39 o 
   2   3  12      628.13      617.33      5.46 o 
   3   3  12        0.21        2.67      1.05 o 
   4   3  12       33.33       30.18      2.86 o 
   5   3  12       62.53       70.69      3.08 o 
   6   3  12     1446.00     1466.07     12.72 o 
   7   3  12      515.45      547.68      6.94 o 
   8   3  12      753.51      790.86      8.67 o 
   9   3  12     1362.31     1304.61     13.85 o 
  10   3  12      283.68      273.42      4.85 o 
  11   3  12      314.39      311.18      5.25 o 
  12   3  12       53.81       48.33      5.45 o 
  13   3  12        2.46        2.07      2.26 o 
   0   4  12      200.25      195.90      7.46 o 
   1   4  12      140.14      154.15      4.37 o 
   2   4  12      294.91      303.36      5.07 o 
   3   4  12      326.07      325.13      6.13 o 
   4   4  12       51.00       57.27      3.37 o 
   5   4  12      484.91      498.88      5.58 o 
   6   4  12        1.19       -0.54      1.53 o 
   7   4  12     1017.14     1015.70     10.00 o 
   8   4  12      236.02      230.99      4.82 o 
   9   4  12       17.65       10.59      2.72 o 
  10   4  12      451.01      426.86      7.45 o 
  11   4  12       26.47       27.22      3.05 o 
  12   4  12       71.76       52.24      6.23 o 
   1   5  12     1808.11     1883.80     14.06 o 
   2   5  12      618.37      583.24      9.02 o 
   3   5  12      226.51      216.09      3.58 o 
   4   5  12        1.67        3.86      1.93 o 
   5   5  12      263.18      271.71      4.60 o 
   6   5  12        5.91        6.53      2.19 o 
   7   5  12      100.73      104.55     10.58 o 
   8   5  12      126.28      110.49      8.94 o 
   9   5  12      208.74      197.23      5.51 o 
  10   5  12        8.08       17.34      3.24 o 
  11   5  12       10.71        8.30      2.58 o 
   0   6  12      363.62      403.32      9.31 o 
   1   6  12       23.77       22.07      2.86 o 
   2   6  12      128.55      145.21      3.55 o 
   3   6  12      181.98      178.96      4.27 o 
   4   6  12      232.23      213.12      4.43 o 
   5   6  12      147.18      142.67      4.79 o 
   6   6  12      362.24      340.00      7.51 o 
   7   6  12        0.06        4.28      1.63 o 
   8   6  12       37.87       47.29      5.58 o 
   9   6  12       20.63       15.72      2.70 o 
  10   6  12        1.01        3.39      2.48 o 
   1   7  12       38.64       27.25      3.66 o 
   2   7  12      540.40      525.66      8.28 o 
   3   7  12       31.79       26.21      3.40 o 
   4   7  12      909.67      932.61     18.15 o 
   5   7  12        0.45        4.46      2.60 o 
   6   7  12        8.49        6.55      2.07 o 
   7   7  12       20.58       15.55      3.14 o 
   0   8  12        4.05        6.87      3.34 o 
   1   8  12       63.43       70.14      7.83 o 
   2   8  12      304.17      294.84      7.06 o 
   3   8  12       68.25       54.50      7.55 o 
   1   1  13     1829.40     2001.92     18.12 o 
   2   1  13     1506.60     1633.28     14.86 o 
   3   1  13     3677.27     3925.44     38.58 o 
   4   1  13      395.76      364.79      3.62 o 
   5   1  13      422.94      361.89      4.79 o 
   6   1  13      488.81      453.15      7.46 o 
   7   1  13        9.28       13.64      2.08 o 
   8   1  13      340.26      351.23      5.57 o 
   9   1  13       15.37       11.93      2.31 o 
  10   1  13      607.06      630.60      9.52 o 
  11   1  13      627.59      621.14      8.86 o 
  12   1  13      320.06      307.80      5.10 o 
  13   1  13       38.28       33.60      3.87 o 
  14   1  13       43.58       50.99      7.23 o 
   0   2  13       69.68       95.88      2.51 o 
   1   2  13      121.71      123.62      2.15 o 
   2   2  13      990.01     1081.82      7.34 o 
   3   2  13      710.54      781.89      8.26 o 
   4   2  13     1220.81     1342.16     12.39 o 
   5   2  13        0.47        1.85      1.22 o 
   6   2  13        8.61        8.32      1.64 o 
   7   2  13        3.52        2.77      1.69 o 
   8   2  13      143.20      134.10      3.32 o 
   9   2  13       93.64       89.28      8.92 o 
  10   2  13      674.42      592.35      9.54 o 
  11   2  13     1063.37     1093.78     12.80 o 
  12   2  13      352.65      323.04      5.36 o 
  13   2  13        0.44        6.54      1.81 o 
  14   2  13        0.84        7.19      2.34 o 
   1   3  13       65.26       57.63      2.20 o 
   2   3  13      467.62      461.84      6.91 o 
   3   3  13      570.91      609.50      6.58 o 
   4   3  13       20.86       19.25      2.17 o 
   5   3  13      106.13      118.99      2.86 o 
   6   3  13       58.11       46.80      2.59 o 
   7   3  13       38.53       38.67      3.30 o 
   8   3  13       16.85       24.22      2.61 o 
   9   3  13       46.61       60.68      6.53 o 
  10   3  13      198.50      179.54      6.51 o 
  11   3  13       98.62      106.88      9.02 o 
  12   3  13       19.39       13.36      2.98 o 
  13   3  13      304.06      319.08      8.38 o 
   0   4  13     4653.43     5051.23     85.40 o 
   1   4  13      152.58      156.02      3.68 o 
   2   4  13       95.23       80.05      7.96 o 
   3   4  13        3.20        4.89      1.36 o 
   4   4  13      195.44      196.31      3.00 o 
   5   4  13     1044.31     1009.60     10.12 o 
   6   4  13     2348.10     2371.60     22.04 o 
   7   4  13     1536.63     1554.17     17.37 o 
   8   4  13     1117.64     1016.02     12.20 o 
   9   4  13      113.50      100.91      5.79 o 
  10   4  13      912.73      897.71     13.68 o 
  11   4  13      696.01      659.53     16.43 o 
  12   4  13      184.43      171.81      6.88 o 
   1   5  13       25.38       23.07      2.94 o 
   2   5  13      754.38      720.50     11.88 o 
   3   5  13      556.70      559.37     10.33 o 
   4   5  13       28.35       20.38      2.39 o 
   5   5  13       61.78       54.44      5.45 o 
   6   5  13        0.15        3.06      2.03 o 
   7   5  13       48.56       39.06      4.02 o 
   8   5  13       75.94       81.68      5.17 o 
   9   5  13       39.58       40.84      5.17 o 
  10   5  13       81.73       67.01      7.64 o 
  11   5  13        4.14        5.63      2.77 o 
   0   6  13      542.99      642.42     12.63 o 
   1   6  13       49.25       48.76      4.54 o 
   2   6  13       46.19       35.58      3.82 o 
   3   6  13        6.70        7.45      1.70 o 
   4   6  13      577.80      591.17      7.93 o 
   5   6  13      147.33      143.49      5.08 o 
   6   6  13      258.19      249.12      5.33 o 
   7   6  13        4.40        3.49      2.01 o 
   8   6  13      234.38      216.30      5.74 o 
   9   6  13      730.38      783.28     12.79 o 
   1   7  13        8.92       14.66      2.33 o 
   2   7  13      652.61      677.33      8.83 o 
   3   7  13      287.43      310.03      8.86 o 
   4   7  13      350.94      341.45      6.72 o 
   5   7  13       19.57       17.03      2.40 o 
   6   7  13       15.79       18.15      2.71 o 
   7   7  13        0.01        6.17      2.28 o 
   0   8  13      258.22      283.60     15.97 o 
   1   8  13        1.70        7.14      2.39 o 
   0   0  14      998.04     1021.56     28.05 o 
   1   0  14       28.29       27.75      2.77 o 
   2   0  14      404.50      432.73     10.87 o 
   3   0  14     3736.96     3625.00     65.38 o 
   4   0  14       55.96       59.57      4.08 o 
   5   0  14      435.97      448.37      8.29 o 
   6   0  14        6.91        7.88      2.01 o 
   7   0  14      218.23      220.68      5.64 o 
   8   0  14       44.92       44.62      5.52 o 
   9   0  14      138.09      152.26      8.81 o 
  10   0  14        3.64        4.46      2.37 o 
  11   0  14      122.00      115.59      8.29 o 
  12   0  14        9.19        9.12      3.29 o 
  13   0  14       22.49       27.75      5.26 o 
  14   0  14        8.80        6.52      4.16 o 
   1   1  14     2681.04     2638.86     25.01 o 
   2   1  14     1030.97     1204.01     12.91 o 
   3   1  14        6.88       14.62      1.72 o 
   4   1  14       65.01       87.26      2.25 o 
   5   1  14      345.40      338.59      5.16 o 
   6   1  14      614.22      639.40     10.78 o 
   7   1  14      155.99      183.82      5.26 o 
   8   1  14        1.61       -0.23      2.26 o 
   9   1  14      110.12      123.96      5.54 o 
  10   1  14       21.06       16.45      3.18 o 
  11   1  14      280.27      298.11      5.86 o 
  12   1  14       77.67       75.00      9.02 o 
  13   1  14      194.97      199.14      5.30 o 
  14   1  14       10.40        9.34      2.27 o 
   0   2  14      135.43      100.88      3.62 o 
   1   2  14       98.77       83.23      1.71 o 
   2   2  14      623.57      607.75      7.50 o 
   3   2  14      145.92      138.41      2.33 o 
   4   2  14       97.96      100.46      3.11 o 
   5   2  14      561.13      561.80      7.54 o 
   6   2  14     1190.64     1165.57     10.72 o 
   7   2  14     1066.68     1119.67     18.20 o 
   8   2  14     1523.39     1567.09     15.82 o 
   9   2  14        0.07        3.93      1.76 o 
  10   2  14      651.43      630.69      8.08 o 
  11   2  14      147.30      159.99      5.34 o 
  12   2  14      475.63      451.71      8.63 o 
  13   2  14        0.06        1.36      2.46 o 
   1   3  14      420.16      467.67      8.24 o 
   2   3  14      194.59      170.65      3.26 o 
   3   3  14      366.29      340.82      6.93 o 
   4   3  14      727.04      747.78      7.89 o 
   5   3  14       92.75       99.04      3.62 o 
   6   3  14      498.18      505.89      6.33 o 
   7   3  14       35.32       28.30      2.69 o 
   8   3  14      124.95      116.20      4.41 o 
   9   3  14       25.03       19.39      2.80 o 
  10   3  14       20.72       32.41      3.43 o 
  11   3  14      613.65      619.81     13.63 o 
  12   3  14        3.14        5.44      1.89 o 
  13   3  14       81.06       79.11      9.50 o 
   0   4  14      217.81      178.53     21.36 o 
   1   4  14      843.18      854.39      8.88 o 
   2   4  14      394.77      381.79      6.98 o 
   3   4  14        0.09        2.70      1.11 o 
   4   4  14       95.05      102.45      6.05 o 
   5   4  14      724.24      720.54     11.43 o 
   6   4  14        0.01        3.35      2.16 o 
   7   4  14        1.92        3.66      2.00 o 
   8   4  14      183.91      157.33      6.52 o 
   9   4  14      117.89      124.38      6.26 o 
  10   4  14      161.44      161.87      9.85 o 
  11   4  14       27.76       17.68      3.93 o 
  12   4  14       40.37       40.08      6.47 o 
   1   5  14       23.19       34.56      3.44 o 
   2   5  14        9.24        8.25      2.16 o 
   3   5  14       16.61       17.52      2.77 o 
   4   5  14        6.42        7.53      2.25 o 
   5   5  14       73.41       76.49      4.69 o 
   6   5  14       32.73       40.14      4.33 o 
   7   5  14        2.63        4.69      2.09 o 
   8   5  14       51.32       60.53      5.55 o 
   9   5  14       37.76       35.52      4.70 o 
  10   5  14       15.93       20.27      3.64 o 
  11   5  14       50.19       46.80      7.02 o 
   0   6  14       24.96       33.13      5.52 o 
   1   6  14     2099.52     2184.52     19.19 o 
   2   6  14       10.41       11.65      2.29 o 
   3   6  14      330.27      316.79      5.62 o 
   4   6  14       90.87       81.98      8.56 o 
   5   6  14      681.34      662.76     10.29 o 
   6   6  14       21.36       20.75      2.66 o 
   7   6  14       63.49       65.04      7.11 o 
   8   6  14      189.20      179.00      6.26 o 
   9   6  14        7.28        2.22      3.86 o 
   1   7  14      179.30      197.25      4.53 o 
   2   7  14        0.35        5.09      1.96 o 
   3   7  14        0.17        1.19      2.85 o 
   4   7  14       69.40       65.99      7.31 o 
   5   7  14      245.81      214.20      7.97 o 
   6   7  14      176.57      170.26      8.79 o 
   1   1  15      968.81      936.47      9.52 o 
   2   1  15       97.59       71.96      4.10 o 
   3   1  15        3.90        8.65      0.92 o 
   4   1  15      815.57      813.80      6.95 o 
   5   1  15      774.34      780.78     10.03 o 
   6   1  15      405.64      396.68      6.85 o 
   7   1  15       73.43       69.27      6.59 o 
   8   1  15     1246.83     1334.36     18.40 o 
   9   1  15      349.93      339.69      7.41 o 
  10   1  15       67.69       74.90      6.68 o 
  11   1  15        2.93        5.29      2.06 o 
  12   1  15       54.99       57.11      6.43 o 
  13   1  15        0.29        2.28      2.65 o 
   0   2  15      187.83      245.47      7.71 o 
   1   2  15      238.79      222.22      3.51 o 
   2   2  15     1020.06     1065.66      8.08 o 
   3   2  15      503.02      509.31      7.98 o 
   4   2  15      916.63      904.72      9.25 o 
   5   2  15      231.77      249.45      4.33 o 
   6   2  15      141.67      139.18      3.78 o 
   7   2  15      974.78      980.24     13.84 o 
   8   2  15       55.89       56.32      5.98 o 
   9   2  15        0.71        1.45      2.33 o 
  10   2  15      825.06      808.01     10.98 o 
  11   2  15       72.86       62.90      6.21 o 
  12   2  15      594.78      600.33      9.27 o 
  13   2  15      156.26      157.81      7.64 o 
   1   3  15      539.65      548.94      6.46 o 
   2   3  15      214.03      232.76      3.43 o 
   3   3  15     1359.84     1360.91     11.05 o 
   4   3  15      725.44      714.79      7.25 o 
   5   3  15      142.81      135.28      2.63 o 
   6   3  15     1051.73     1066.82     10.36 o 
   7   3  15     1091.97     1029.17     15.88 o 
   8   3  15      198.95      216.26      7.26 o 
   9   3  15      700.36      665.23     10.75 o 
  10   3  15       22.94       12.00      2.32 o 
  11   3  15       79.17       71.00      7.76 o 
  12   3  15      121.92      117.40      8.47 o 
   0   4  15     1603.01     1698.04     21.37 o 
   1   4  15      543.16      532.12      6.05 o 
   2   4  15      186.01      205.13      3.92 o 
   3   4  15     1826.82     1834.59     21.91 o 
   4   4  15      637.73      611.00      8.67 o 
   5   4  15      404.98      429.67      6.63 o 
   6   4  15     1550.32     1478.25     19.69 o 
   7   4  15        4.77        7.34      2.31 o 
   8   4  15       59.47       62.69      6.99 o 
   9   4  15       49.61       45.72      7.43 o 
  10   4  15       15.63        7.34      2.65 o 
  11   4  15       39.51       52.10      6.87 o 
   1   5  15      754.53      705.85      7.33 o 
   2   5  15        1.18        4.91      1.63 o 
   3   5  15      328.64      325.27      6.31 o 
   4   5  15       37.20       42.86      4.39 o 
   5   5  15      626.08      622.73     10.75 o 
   6   5  15       39.07       28.07      3.49 o 
   7   5  15        9.06        9.71      1.74 o 
   8   5  15       49.72       57.25      6.66 o 
   9   5  15       69.74       53.24      6.40 o 
  10   5  15      151.89      131.50     10.19 o 
   0   6  15      410.04      371.36     18.87 o 
   1   6  15      286.76      260.72      6.66 o 
   2   6  15       68.21       55.35      5.75 o 
   3   6  15       50.20       30.29      4.43 o 
   4   6  15      325.19      310.86      5.63 o 
   5   6  15        2.23        5.12      1.87 o 
   6   6  15      262.77      280.72      7.67 o 
   7   6  15        7.20        7.69      2.36 o 
   8   6  15        7.18        9.62      2.60 o 
   1   7  15       13.45        6.88      1.90 o 
   2   7  15       15.19       10.94      2.36 o 
   3   7  15      175.80      167.56      4.93 o 
   4   7  15      112.13      127.33      5.80 o 
   5   7  15      348.98      358.49      9.90 o 
   0   0  16     4755.98     4971.06     75.47 o 
   1   0  16      164.86      170.48      3.88 o 
   2   0  16      607.31      641.27     12.67 o 
   3   0  16      102.32      115.83      2.98 o 
   4   0  16      242.97      177.93      3.85 o 
   5   0  16       13.25       10.67      2.09 o 
   6   0  16        0.62        6.73      2.30 o 
   7   0  16      116.28      121.36      5.41 o 
   8   0  16    11425.43    12320.47    203.10 o 
   9   0  16      337.04      332.21      9.14 o 
  10   0  16       43.50       37.31      4.38 o 
  11   0  16      292.33      268.13      7.84 o 
  12   0  16      338.75      334.13     12.90 o 
  13   0  16      114.46      127.92     19.86 o 
   1   1  16      546.21      574.11      6.17 o 
   2   1  16      291.27      283.11      4.17 o 
   3   1  16       79.03       68.61      2.23 o 
   4   1  16     1277.94     1274.39     12.61 o 
   5   1  16        8.57       10.63      1.67 o 
   6   1  16       23.02       21.01      2.44 o 
   7   1  16       44.48       50.35      5.52 o 
   8   1  16        1.90        3.54      2.58 o 
   9   1  16       34.57       36.60      3.93 o 
  10   1  16       80.09       77.62      8.38 o 
  11   1  16        4.61        4.55      2.37 o 
  12   1  16      202.67      209.79      7.60 o 
  13   1  16      161.18      158.14      5.23 o 
   0   2  16      834.87      891.80     12.44 o 
   1   2  16      452.91      440.83      6.52 o 
   2   2  16       74.63       74.27      3.27 o 
   3   2  16        1.39        1.53      1.07 o 
   4   2  16        2.79        2.86      1.46 o 
   5   2  16        7.61        7.24      1.28 o 
   6   2  16      255.43      253.18      5.27 o 
   7   2  16       39.56       36.06      3.47 o 
   8   2  16        2.49        2.91      2.04 o 
   9   2  16      843.45      843.70     15.23 o 
  10   2  16      631.22      653.50      9.49 o 
  11   2  16      173.00      195.20      5.01 o 
  12   2  16        2.07        2.94      2.25 o 
  13   2  16      216.48      209.72      8.50 o 
   1   3  16        0.00       -1.13      1.32 o 
   2   3  16      215.88      209.45      3.09 o 
   3   3  16      278.13      283.66      4.74 o 
   4   3  16     1278.29     1310.32     11.32 o 
   5   3  16       65.67       60.18      5.11 o 
   6   3  16      143.63      151.09      4.54 o 
   7   3  16     1147.81     1127.78     12.81 o 
   8   3  16       36.79       32.52      4.54 o 
   9   3  16      224.28      225.06      6.23 o 
  10   3  16      114.61      135.36      7.22 o 
  11   3  16      403.33      377.03      6.86 o 
  12   3  16       85.51       94.91     10.68 o 
   0   4  16      511.22      453.04     11.26 o 
   1   4  16      111.12       97.54      4.29 o 
   2   4  16      232.65      211.40      3.89 o 
   3   4  16      551.99      533.59      8.20 o 
   4   4  16      103.74       97.76      7.89 o 
   5   4  16       16.25       16.75      2.62 o 
   6   4  16      283.82      295.19      6.25 o 
   7   4  16      143.30      110.21     10.62 o 
   8   4  16        6.36        6.56      2.17 o 
   9   4  16        2.20        4.34      2.46 o 
  10   4  16       53.79       46.61      6.17 o 
  11   4  16      204.32      217.58      8.39 o 
   1   5  16      102.91       84.72      7.39 o 
   2   5  16      433.09      458.09     10.34 o 
   3   5  16     1110.67     1117.00     18.09 o 
   4   5  16       90.17       81.95      7.90 o 
   5   5  16      248.28      252.31     11.08 o 
   6   5  16      134.37      114.73     11.45 o 
   7   5  16      309.46      254.77      5.93 o 
   8   5  16        0.49        3.39      2.70 o 
   9   5  16      138.98      120.71     14.98 o 
  10   5  16       34.26       29.53      5.22 o 
   0   6  16       32.19       21.99      4.95 o 
   1   6  16        0.06        2.88      2.32 o 
   2   6  16      124.75      126.01      4.94 o 
   3   6  16        0.03        4.07      1.80 o 
   4   6  16       12.23        8.28      1.94 o 
   5   6  16        0.81        1.68      2.36 o 
   6   6  16        3.81        5.38      2.54 o 
   7   6  16       30.91       36.79      4.82 o 
   8   6  16       38.74       26.03      4.68 o 
   1   7  16        8.87       15.11      3.15 o 
   2   7  16      165.88      195.77     11.31 o 
   3   7  16       38.36       34.25      4.66 o 
   4   7  16       21.01       12.82      3.31 o 
   5   7  16        0.00        3.54      2.78 o 
   1   1  17     1688.84     1772.39     16.21 o 
   2   1  17      209.19      193.85      2.55 o 
   3   1  17      108.98      115.43      2.46 o 
   4   1  17     1530.00     1590.78     14.30 o 
   5   1  17      422.27      428.83      5.75 o 
   6   1  17      204.87      204.85      4.27 o 
   7   1  17      616.04      646.01     13.84 o 
   8   1  17      153.55      149.18      6.89 o 
   9   1  17       88.07       69.57      8.31 o 
  10   1  17       42.33       34.67      4.12 o 
  11   1  17      134.60      129.56      5.92 o 
  12   1  17      112.01       97.03      7.41 o 
  13   1  17       65.31       65.95      8.25 o 
   0   2  17      509.42      484.15      9.06 o 
   1   2  17      581.28      540.49      6.66 o 
   2   2  17      562.48      545.39      7.96 o 
   3   2  17       63.54       71.19      4.64 o 
   4   2  17     2207.29     2152.34     22.18 o 
   5   2  17        1.56        2.24      1.33 o 
   6   2  17       64.70       63.74      6.57 o 
   7   2  17      956.58      964.26     10.70 o 
   8   2  17      268.56      290.05      7.45 o 
   9   2  17      468.84      515.29     10.32 o 
  10   2  17      359.97      366.64      7.95 o 
  11   2  17        1.08       -1.24      2.61 o 
  12   2  17       31.21       30.39      4.18 o 
   1   3  17      428.47      432.23      4.70 o 
   2   3  17      120.60      147.03      2.76 o 
   3   3  17     2794.54     2902.17     19.14 o 
   4   3  17     1735.29     1727.30     24.94 o 
   5   3  17     1019.91     1049.57     12.55 o 
   6   3  17      688.08      655.41      8.76 o 
   7   3  17       33.48       23.99      3.43 o 
   8   3  17       42.11       31.39      4.10 o 
   9   3  17       14.56       14.50      2.94 o 
  10   3  17       22.07       22.38      3.21 o 
  11   3  17      218.95      232.39      8.45 o 
  12   3  17      114.25       90.40     10.43 o 
   0   4  17     1022.12      935.28     17.12 o 
   1   4  17      229.21      230.19      4.41 o 
   2   4  17      669.01      593.95      7.72 o 
   3   4  17     1093.50     1095.63     11.57 o 
   4   4  17        6.04        4.46      2.39 o 
   5   4  17      173.20      159.17      5.24 o 
   6   4  17       29.56       23.55      3.12 o 
   7   4  17       88.80      108.00     10.17 o 
   8   4  17        0.01        5.90      1.80 o 
   9   4  17        5.39        3.79      3.25 o 
  10   4  17       20.61       10.39      3.43 o 
  11   4  17       89.41       84.72     11.18 o 
   1   5  17      390.48      383.28      8.43 o 
   2   5  17     2579.17     2815.66     46.09 o 
   3   5  17     2898.57     2866.13     20.99 o 
   4   5  17       13.39       10.78      2.29 o 
   5   5  17      676.06      619.59     11.20 o 
   6   5  17      223.18      233.63      7.20 o 
   7   5  17        5.77        8.80      2.59 o 
   8   5  17       18.62       14.83      3.04 o 
   9   5  17       25.86       38.11      7.04 o 
   0   6  17     1383.18     1388.52     22.67 o 
   1   6  17        1.91        6.30      2.29 o 
   2   6  17      644.25      638.71     10.02 o 
   3   6  17       59.30       53.52      4.80 o 
   4   6  17       49.68       53.30      5.43 o 
   5   6  17        3.68        7.94      2.39 o 
   6   6  17        0.63        8.68      2.62 o 
   7   6  17        2.87        9.12      2.71 o 
   1   7  17      807.63      751.25     11.79 o 
   2   7  17        0.25        3.30      2.75 o 
   3   7  17        0.55        1.01      2.39 o 
   0   0  18      219.79      217.97      8.74 o 
   1   0  18      472.06      477.70      8.92 o 
   2   0  18        0.42        4.41      1.25 o 
   3   0  18     1226.00     1273.59     16.00 o 
   4   0  18       10.28       10.74      2.00 o 
   5   0  18     3496.71     3745.37     60.27 o 
   6   0  18      615.67      633.10     11.01 o 
   7   0  18      700.58      709.94     12.55 o 
   8   0  18      898.14      946.78     16.80 o 
   9   0  18      576.33      598.84     12.31 o 
  10   0  18       70.99       61.11      8.90 o 
  11   0  18        2.17        6.74      4.05 o 
  12   0  18      109.24      111.25     18.71 o 
   1   1  18       73.70       67.53      4.30 o 
   2   1  18       12.88       10.21      1.62 o 
   3   1  18      129.80      126.45      2.37 o 
   4   1  18        0.14       -0.09      1.57 o 
   5   1  18     1220.20     1166.03     12.60 o 
   6   1  18      879.85      939.62     11.81 o 
   7   1  18     2677.97     2689.35     27.20 o 
   8   1  18       96.60       88.10      6.47 o 
   9   1  18     1001.30     1039.34     13.66 o 
  10   1  18      784.14      788.50     13.01 o 
  11   1  18      189.81      185.90      5.09 o 
  12   1  18       23.81       20.66      3.53 o 
   0   2  18      141.87      116.08      4.73 o 
   1   2  18     1948.82     2011.91     22.14 o 
   2   2  18      335.67      338.37      7.89 o 
   3   2  18     1500.66     1577.79     16.20 o 
   4   2  18      300.95      299.18      4.95 o 
   5   2  18       46.22       46.11      3.95 o 
   6   2  18     1044.21     1075.58     12.58 o 
   7   2  18      538.08      535.20      9.14 o 
   8   2  18      271.17      274.48      4.98 o 
   9   2  18       41.85       40.69      4.69 o 
  10   2  18      152.72      166.38      5.66 o 
  11   2  18       46.46       29.35      4.29 o 
  12   2  18       68.82       58.38      6.53 o 
   1   3  18      185.75      174.54      3.09 o 
   2   3  18       66.81       73.65      3.34 o 
   3   3  18      248.40      241.10      4.95 o 
   4   3  18        3.47        5.01      1.28 o 
   5   3  18      672.68      676.23      9.17 o 
   6   3  18      134.58      142.24      4.54 o 
   7   3  18        1.62        3.73      1.89 o 
   8   3  18       47.12       39.77      4.16 o 
   9   3  18     1383.36     1470.68     11.96 o 
  10   3  18        3.69        5.62      1.84 o 
  11   3  18      157.88      139.52      7.43 o 
   0   4  18      951.11      964.13     14.39 o 
   1   4  18        1.85        3.59      1.59 o 
   2   4  18      473.27      467.72      7.31 o 
   3   4  18      121.57      138.69      5.73 o 
   4   4  18        0.42        3.87      2.40 o 
   5   4  18       61.65       77.02      7.60 o 
   6   4  18      377.69      372.86     11.31 o 
   7   4  18       66.23       65.86      6.56 o 
   8   4  18      589.25      548.02      9.04 o 
   9   4  18      218.05      228.65      6.87 o 
  10   4  18       28.29       31.29      4.75 o 
   1   5  18      703.01      688.28      7.63 o 
   2   5  18       26.10       16.03      3.39 o 
   3   5  18      456.64      478.45      7.95 o 
   4   5  18       85.58       70.74      7.05 o 
   5   5  18      110.97       86.59      9.09 o 
   6   5  18      170.71      196.65      7.35 o 
   7   5  18      314.27      340.64      6.66 o 
   8   5  18        0.72        6.72      2.30 o 
   9   5  18       63.10       74.07      9.97 o 
   0   6  18        0.70        3.73      4.38 o 
   1   6  18        2.95        6.27      2.52 o 
   2   6  18       88.08       96.05     10.17 o 
   3   6  18       36.99       34.02      4.17 o 
   4   6  18        4.09        5.62      2.95 o 
   5   6  18      278.61      308.61      8.99 o 
   6   6  18        0.70        3.10      2.41 o 
   1   7  18      144.51      151.84      6.45 o 
   2   7  18      124.30      154.11      9.97 o 
   1   1  19      106.13      123.22      2.45 o 
   2   1  19      386.51      355.00      5.68 o 
   3   1  19       48.10       40.14      3.55 o 
   4   1  19        5.80        6.72      1.29 o 
   5   1  19      955.02      946.80     10.16 o 
   6   1  19     1487.62     1513.49     18.12 o 
   7   1  19      174.21      177.36      6.72 o 
   8   1  19      435.14      441.83      7.16 o 
   9   1  19      396.99      378.29      6.93 o 
  10   1  19     1668.10     1732.30     23.55 o 
  11   1  19        7.82       10.19      2.08 o 
  12   1  19      245.23      247.66      7.49 o 
   0   2  19      190.57      193.78      6.90 o 
   1   2  19      317.80      326.42      4.25 o 
   2   2  19      520.26      535.88      6.57 o 
   3   2  19        0.17        1.27      1.34 o 
   4   2  19      498.19      494.72      6.55 o 
   5   2  19        4.66        3.16      1.26 o 
   6   2  19      541.67      555.32     10.71 o 
   7   2  19       24.15       22.33      3.82 o 
   8   2  19      287.74      288.52      5.83 o 
   9   2  19      176.01      187.79      7.40 o 
  10   2  19      100.47       90.11      9.75 o 
  11   2  19       54.62       57.54      7.02 o 
   1   3  19      186.56      186.75      3.26 o 
   2   3  19      702.80      666.77      8.25 o 
   3   3  19      216.47      224.72      3.81 o 
   4   3  19       10.89        9.56      1.71 o 
   5   3  19      239.39      218.20      6.56 o 
   6   3  19      148.24      152.45      5.63 o 
   7   3  19       77.84       81.96      8.33 o 
   8   3  19        0.38        1.62      2.41 o 
   9   3  19      228.11      241.66      6.52 o 
  10   3  19      219.69      210.69      6.64 o 
  11   3  19       29.17       17.98      3.41 o 
   0   4  19      504.01      485.17     10.37 o 
   1   4  19       17.78       19.37      2.57 o 
   2   4  19      311.66      293.15      5.29 o 
   3   4  19      599.62      618.70     10.34 o 
   4   4  19      953.78      972.69     14.09 o 
   5   4  19      327.53      328.68     10.51 o 
   6   4  19      787.52      792.45     12.15 o 
   7   4  19      142.51      143.72      8.95 o 
   8   4  19        9.10       16.56      3.45 o 
   9   4  19       13.58        9.69      3.30 o 
   1   5  19      104.63       83.52      7.77 o 
   2   5  19       20.46       15.42      2.47 o 
   3   5  19      166.97      162.08      5.45 o 
   4   5  19      199.99      180.70      7.16 o 
   5   5  19      133.86      104.11     11.47 o 
   6   5  19        0.37        2.75      2.50 o 
   7   5  19      107.44      102.94     13.39 o 
   8   5  19       66.06       76.20     10.91 o 
   0   6  19     1396.40     1363.11     22.77 o 
   1   6  19       36.70       30.23      3.70 o 
   2   6  19      637.80      621.95      9.03 o 
   3   6  19       32.42       38.44      4.44 o 
   4   6  19       50.38       46.40      5.61 o 
   5   6  19       11.54       14.84      3.41 o 
   0   0  20      442.84      398.65      8.20 o 
   1   0  20      119.04      132.54      3.99 o 
   2   0  20       78.83       73.95      4.37 o 
   3   0  20      390.62      419.33      6.25 o 
   4   0  20     2763.51     2837.84     34.46 o 
   5   0  20       30.29       31.81      4.11 o 
   6   0  20     1517.57     1506.28     38.76 o 
   7   0  20        5.16       14.32      4.56 o 
   8   0  20       12.41        8.84      3.51 o 
   9   0  20      116.09      125.34     10.32 o 
  10   0  20     2200.54     2295.56     33.79 o 
  11   0  20      104.33      100.11     17.88 o 
   1   1  20      178.11      194.31      2.74 o 
   2   1  20     1662.17     1671.91     13.35 o 
   3   1  20       32.28       26.58      2.69 o 
   4   1  20      485.02      463.74      7.58 o 
   5   1  20       59.32       55.28      5.81 o 
   6   1  20      344.75      330.92      7.29 o 
   7   1  20      274.57      270.91      5.50 o 
   8   1  20       33.57       31.71      4.12 o 
   9   1  20      583.39      616.71      9.68 o 
  10   1  20        0.87       -0.51      2.64 o 
  11   1  20        3.25        6.11      2.24 o 
   0   2  20     2967.73     3065.48     54.44 o 
   1   2  20      181.99      204.97      3.09 o 
   2   2  20     1837.25     1830.22     14.91 o 
   3   2  20        0.00        1.77      1.43 o 
   4   2  20        4.64        1.84      1.94 o 
   5   2  20      264.83      285.52      4.79 o 
   6   2  20       31.42       24.89      3.40 o 
   7   2  20       22.85       25.19      3.36 o 
   8   2  20      180.02      162.67      4.94 o 
   9   2  20      191.16      190.47      6.93 o 
  10   2  20       18.77       26.84      3.90 o 
  11   2  20       32.78       33.48      4.85 o 
   1   3  20     1104.58     1128.60     12.75 o 
   2   3  20      838.84      840.54      9.24 o 
   3   3  20      243.14      272.24      5.53 o 
   4   3  20      120.29      128.11      4.11 o 
   5   3  20     1302.84     1288.02     17.12 o 
   6   3  20        0.25        1.83      2.17 o 
   7   3  20      182.77      171.77      4.93 o 
   8   3  20        0.01        4.33      2.10 o 
   9   3  20       67.74       57.76      7.54 o 
  10   3  20      235.74      252.83      7.28 o 
   0   4  20      775.25      800.65     15.42 o 
   1   4  20      153.12      149.83      4.30 o 
   2   4  20        8.53        6.88      2.10 o 
   3   4  20      299.60      298.52      5.42 o 
   4   4  20       80.16       84.15      8.42 o 
   5   4  20        1.31        1.75      3.08 o 
   6   4  20        3.20        0.57      3.17 o 
   7   4  20       60.34       63.48      6.60 o 
   8   4  20        0.01        6.76      3.03 o 
   9   4  20       92.39      100.21     13.92 o 
   1   5  20      249.53      234.70      5.04 o 
   2   5  20       63.79       55.58      4.70 o 
   3   5  20       24.19       22.75      3.48 o 
   4   5  20       10.25       16.47      2.92 o 
   5   5  20       11.32        8.96      2.86 o 
   6   5  20       38.20       42.30      6.40 o 
   7   5  20        0.37        0.12      3.09 o 
   0   6  20      776.01      716.77     23.07 o 
   1   6  20        8.55        3.23      2.47 o 
   2   6  20        1.91        3.59      1.67 o 
   3   6  20        9.14        9.79      2.45 o 
   4   6  20      108.53      141.28      8.79 o 
   1   1  21      330.54      330.46      5.43 o 
   2   1  21       40.58       43.79      4.19 o 
   3   1  21      301.01      334.01      7.23 o 
   4   1  21      770.99      784.01      9.67 o 
   5   1  21      118.34      127.09      4.18 o 
   6   1  21      212.41      220.05      7.83 o 
   7   1  21      181.17      184.80      4.28 o 
   8   1  21      218.99      204.17      6.20 o 
   9   1  21       24.51       34.46      3.55 o 
  10   1  21       44.25       42.09      5.33 o 
  11   1  21       66.25       50.57      6.14 o 
   0   2  21       72.32       47.74      8.45 o 
   1   2  21      214.70      198.68      3.73 o 
   2   2  21       27.89       22.38      2.69 o 
   3   2  21      533.66      501.24      7.68 o 
   4   2  21       97.10      107.79      4.06 o 
   5   2  21      287.15      294.76      4.98 o 
   6   2  21      202.45      205.03      5.50 o 
   7   2  21       42.22       46.94      5.41 o 
   8   2  21      118.94      100.40      7.02 o 
   9   2  21      513.28      507.42     12.86 o 
  10   2  21        0.08       -0.52      2.68 o 
   1   3  21       46.12       41.26      4.40 o 
   2   3  21      955.01     1000.56     11.72 o 
   3   3  21       28.38       26.96      3.41 o 
   4   3  21      746.91      695.09      7.46 o 
   5   3  21     1269.60     1269.57     21.18 o 
   6   3  21       28.82       34.22      4.19 o 
   7   3  21      188.76      171.52      5.35 o 
   8   3  21       35.15       40.98      5.32 o 
   9   3  21        2.86        8.38      2.99 o 
   0   4  21       14.20       18.85      3.76 o 
   1   4  21        1.50        3.33      2.16 o 
   2   4  21       18.51       13.36      2.25 o 
   3   4  21      435.27      434.71      7.50 o 
   4   4  21       68.05       70.78      6.64 o 
   5   4  21       68.64       72.03      7.41 o 
   6   4  21        0.60        4.52      2.47 o 
   7   4  21      331.86      303.58      9.90 o 
   8   4  21        0.17        5.70      3.36 o 
   1   5  21       75.40       85.69      7.33 o 
   2   5  21       12.63       21.35      3.05 o 
   3   5  21      648.98      663.74     12.42 o 
   4   5  21        4.21        8.02      2.62 o 
   5   5  21       44.89       35.10      4.93 o 
   6   5  21      502.80      511.76     14.66 o 
   0   6  21     1253.77     1414.58     30.79 o 
   1   6  21        0.40        4.30      1.64 o 
   2   6  21       26.11       15.47      2.83 o 
   3   6  21      365.33      386.88      8.21 o 
   0   0  22      973.32      980.57     30.58 o 
   1   0  22      357.76      320.88      5.44 o 
   2   0  22       22.01       33.93      4.91 o 
   3   0  22       26.33       17.76      3.12 o 
   4   0  22      416.42      379.64     11.42 o 
   5   0  22      515.98      487.87     11.35 o 
   6   0  22      374.42      329.21      9.48 o 
   7   0  22     1512.87     1528.46     28.71 o 
   8   0  22      133.25      123.84     10.67 o 
   9   0  22      339.75      357.63      9.76 o 
  10   0  22       97.55       83.97     16.14 o 
   1   1  22     3266.57     3398.46     34.40 o 
   2   1  22        8.47        4.17      1.43 o 
   3   1  22     1216.50     1238.22     13.15 o 
   4   1  22      325.82      348.10      6.78 o 
   5   1  22       12.59        4.82      1.33 o 
   6   1  22       45.71       47.41      4.85 o 
   7   1  22       70.92       57.53      6.77 o 
   8   1  22      332.06      348.93      6.14 o 
   9   1  22       64.08       46.95      5.01 o 
  10   1  22      299.10      300.84      6.74 o 
   0   2  22     2840.18     2809.60     43.03 o 
   1   2  22       70.38       76.19      6.75 o 
   2   2  22       18.52       15.58      2.06 o 
   3   2  22      427.70      431.87      9.25 o 
   4   2  22      161.35      147.97      3.40 o 
   5   2  22      281.88      294.89      4.95 o 
   6   2  22       10.93        8.88      2.47 o 
   7   2  22      127.30      151.33      5.73 o 
   8   2  22      283.87      297.09      6.40 o 
   9   2  22        1.46       -0.58      3.00 o 
  10   2  22       17.35       20.13      2.88 o 
   1   3  22     1438.56     1501.02     14.30 o 
   2   3  22      646.98      628.33     10.45 o 
   3   3  22      497.73      483.91      7.00 o 
   4   3  22        6.75       10.66      1.90 o 
   5   3  22       16.54       25.60      4.01 o 
   6   3  22       12.34       10.38      3.02 o 
   7   3  22        5.01       10.16      2.60 o 
   8   3  22       31.42       35.95      6.16 o 
   9   3  22       27.27       26.95      4.04 o 
   0   4  22     1262.37     1385.84     22.08 o 
   1   4  22       43.02       45.55      5.05 o 
   2   4  22      156.16      146.98      4.11 o 
   3   4  22       12.85        7.74      2.30 o 
   4   4  22       72.73       77.02      7.60 o 
   5   4  22      413.98      430.13      9.26 o 
   6   4  22      241.67      238.68      8.87 o 
   7   4  22       68.25       70.66      9.93 o 
   1   5  22       37.26       39.47      4.20 o 
   2   5  22       27.70       32.78      3.77 o 
   3   5  22       35.30       25.58      3.11 o 
   4   5  22       25.88       16.85      3.97 o 
   5   5  22       54.69       32.62      4.47 o 
   1   1  23       62.27       61.47      6.20 o 
   2   1  23      119.28      137.24      3.02 o 
   3   1  23        0.06        1.81      1.88 o 
   4   1  23      168.45      148.50      3.57 o 
   5   1  23        1.70        3.82      1.73 o 
   6   1  23        0.62        4.63      2.08 o 
   7   1  23       39.21       30.20      4.32 o 
   8   1  23      110.08      122.46      6.85 o 
   9   1  23       95.75      104.12     13.08 o 
   0   2  23      631.40      623.73     12.62 o 
   1   2  23     1157.29     1233.69     11.89 o 
   2   2  23       28.09       20.98      2.30 o 
   3   2  23      392.74      358.12      5.45 o 
   4   2  23       46.00       34.42      3.67 o 
   5   2  23      138.70      134.03      5.69 o 
   6   2  23      200.81      190.89      8.52 o 
   7   2  23       68.99       53.11      5.92 o 
   8   2  23      158.88      174.71      6.34 o 
   9   2  23      282.27      339.43      7.51 o 
   1   3  23       12.82        8.68      2.17 o 
   2   3  23        5.16        8.16      2.36 o 
   3   3  23      153.65      144.50      5.71 o 
   4   3  23        0.88        1.73      1.91 o 
   5   3  23        0.01        3.98      2.60 o 
   6   3  23       22.20       23.56      4.16 o 
   7   3  23       91.65       83.86     10.54 o 
   8   3  23        2.19        4.95      2.07 o 
   0   4  23      651.20      639.19     18.13 o 
   1   4  23      667.86      716.25     10.16 o 
   2   4  23       51.51       54.33      5.49 o 
   3   4  23      454.44      439.32      6.74 o 
   4   4  23       27.88       21.26      3.56 o 
   5   4  23        4.65        2.27      2.06 o 
   6   4  23       13.28        7.86      2.84 o 
   1   5  23       94.54       77.97      8.40 o 
   2   5  23        8.33        9.58      3.18 o 
   3   5  23        3.01        7.38      2.60 o 
   4   5  23      649.65      692.99     11.59 o 
   0   0  24      759.11      733.05     15.97 o 
   1   0  24      235.95      271.71      6.79 o 
   2   0  24     1540.65     1585.67     21.40 o 
   3   0  24      414.36      464.08      9.60 o 
   4   0  24        1.37        5.38      2.32 o 
   5   0  24      101.69       99.26     11.71 o 
   6   0  24      135.66      116.34     13.86 o 
   7   0  24      165.51      193.47     10.45 o 
   8   0  24      290.23      285.84     15.78 o 
   9   0  24      443.22      466.58     12.33 o 
   1   1  24       12.37        7.96      1.71 o 
   2   1  24       13.95        6.85      1.81 o 
   3   1  24      759.22      739.35      8.18 o 
   4   1  24       47.34       33.75      3.31 o 
   5   1  24      572.81      561.25      8.88 o 
   6   1  24        3.92        2.05      2.02 o 
   7   1  24       42.55       27.66      4.15 o 
   8   1  24       37.71       36.41      5.09 o 
   9   1  24        4.99        9.47      2.94 o 
   0   2  24     1040.86     1029.05     15.75 o 
   1   2  24       49.20       45.98      5.31 o 
   2   2  24       19.01       13.71      1.72 o 
   3   2  24        7.53        2.32      1.68 o 
   4   2  24        5.48        3.37      1.42 o 
   5   2  24       23.70       27.11      3.50 o 
   6   2  24      147.31      137.01      8.76 o 
   7   2  24      421.09      432.28     11.56 o 
   8   2  24       66.15       56.73      6.31 o 
   1   3  24      478.25      479.28      6.44 o 
   2   3  24       10.54        8.64      3.88 o 
   3   3  24       24.69       31.54      3.94 o 
   4   3  24        5.80        7.20      2.22 o 
   5   3  24      188.50      214.32      6.37 o 
   6   3  24       53.54       42.16      6.80 o 
   7   3  24       22.69       19.28      4.34 o 
   0   4  24       68.04       59.33      9.02 o 
   1   4  24       49.54       36.10      4.19 o 
   2   4  24        5.55       12.22      2.35 o 
   3   4  24       23.69       16.89      3.03 o 
   4   4  24        1.92        0.77      2.17 o 
   5   4  24       30.23        9.71      3.04 o 
   1   5  24      641.10      725.49     11.97 o 
   2   5  24      415.72      457.03      8.01 o 
   1   1  25      430.97      386.78      5.31 o 
   2   1  25      174.02      157.55      4.28 o 
   3   1  25      834.58      866.54     11.80 o 
   4   1  25      279.63      265.97      4.72 o 
   5   1  25      102.15      121.52      8.58 o 
   6   1  25        6.39        9.18      2.64 o 
   7   1  25      290.95      354.15      9.52 o 
   8   1  25      116.60      128.02     12.25 o 
   0   2  25        3.35        4.02      2.17 o 
   1   2  25      415.66      416.17      6.31 o 
   2   2  25        4.30        7.50      1.43 o 
   3   2  25      122.20      119.64      5.83 o 
   4   2  25       44.24       39.81      4.14 o 
   5   2  25       85.11       72.01      8.06 o 
   6   2  25       21.25       16.47      2.88 o 
   7   2  25        1.40       -1.00      2.46 o 
   1   3  25        2.83        4.53      2.38 o 
   2   3  25      681.58      723.37      9.35 o 
   3   3  25       16.75       10.28      2.63 o 
   4   3  25        3.52        9.09      3.50 o 
   5   3  25      135.53      138.13      9.66 o 
   6   3  25       57.05       76.86      9.71 o 
   0   4  25       27.13       25.04      6.03 o 
   1   4  25       54.65       51.25      5.80 o 
   2   4  25       27.47       24.84      3.00 o 
   3   4  25        3.28        2.34      2.17 o 
   4   4  25      604.02      590.51     10.35 o 
   0   0  26        2.92        4.36      3.60 o 
   1   0  26      432.25      396.92      9.79 o 
   2   0  26       27.22       31.00      5.14 o 
   3   0  26      892.83     1032.70     24.01 o 
   4   0  26      154.24      156.61      6.84 o 
   5   0  26       23.51       31.69      5.06 o 
   6   0  26      296.65      304.40     12.17 o 
   7   0  26       41.57       37.14      5.76 o 
   1   1  26        0.72        2.64      1.49 o 
   2   1  26       70.41       86.88      5.69 o 
   3   1  26      140.70      149.56      6.73 o 
   4   1  26      109.42      117.86     12.16 o 
   5   1  26       15.05       19.97      3.25 o 
   6   1  26       18.73       15.95      2.83 o 
   7   1  26        2.66        3.75      2.67 o 
   0   2  26        9.39       17.99      3.33 o 
   1   2  26       38.97       47.23      5.15 o 
   2   2  26       85.64       94.84      6.37 o 
   3   2  26       29.87       24.55      3.31 o 
   4   2  26      149.58      141.92      5.19 o 
   5   2  26       13.23        9.73      2.66 o 
   6   2  26        0.16        3.08      2.11 o 
   1   3  26      445.73      479.46     12.34 o 
   2   3  26       40.13       26.55      4.07 o 
   3   3  26        0.00        3.06      1.78 o 
   4   3  26       99.51      153.51      7.06 o 
   5   3  26        9.50       11.54      2.93 o 
   0   4  26        4.24       13.14      3.84 o 
   1   4  26        4.64        6.22      2.05 o 
   1   1  27       95.62       85.09      8.42 o 
   2   1  27        0.77        3.03      1.77 o 
   3   1  27        7.91       10.50      2.24 o 
   4   1  27      285.65      270.97      7.34 o 
   5   1  27      172.59      157.21      5.60 o 
   0   2  27       46.55       18.48      4.13 o 
   1   2  27      166.47      151.41      4.31 o 
   2   2  27       19.99       14.59      2.59 o 
   3   2  27      209.61      213.30      7.86 o 
   4   2  27       70.20       61.83      8.63 o 
   5   2  27      356.90      432.75      8.94 o 
   1   3  27        3.31        1.61      2.12 o 
   2   3  27        0.45        4.90      1.74 o 
   3   3  27        0.05        2.07      3.02 o 
   0   0  28      925.94     1043.94     31.40 o 
   1   0  28      370.38      361.77     12.15 o 
   2   0  28        8.26       14.55      3.80 o 
   3   0  28      313.09      303.13     13.43 o 
   4   0  28      201.12      217.60      7.11 o 
   1   1  28       18.04       19.08      2.56 o 
   2   1  28      119.17      118.67      7.98 o 
   3   1  28       11.78        6.80      2.32 o 
   4   1  28        3.38        3.45      2.11 o 
   0   2  28       42.07       36.23      6.18 o 
   1   2  28        0.29        4.07      2.04 o 
   2   2  28      284.44      285.88      8.20 o 
   3   2  28        0.38       -0.62      3.10 o 
   1   1  29       57.11       39.58      5.08 o 
                                                 
